# Supplementary material for: 4,11-Diaza-1,8-diazo­niacyclo­tetra­decane dichloride hemihydrate
Source: Acta Crystallogr Sect E Struct Rep Online. 2009 Aug 12;65(Pt 9):o2128. doi: 10.1107/S1600536809031110 (PMC2970031; doi:10.1107/S1600536809031110)
Supplement: Supplementary file 1 [file e-65-o2128-sup1.cif]

##############################################################################
###                                                                        ###
###        Electronic paper (Acta Crystallographica Section E)             ###
###                                                                        ###
##############################################################################
#                                                                            #
# This CIF contains the data in a paper accepted for publication in Acta     #
# Crystallographica Section E. It conforms to the requirements of Notes      #
# for Authors for Section E, and has been peer reviewed under the auspices   #
# of the IUCr Commission on Journals.                                        #
#                                                                            #
# Full details of the Crystallographic Information File format               #
# are given in the paper "The Crystallographic Information File (CIF):       #
# a New Standard Archive File for Crystallography" by S. R. Hall, F. H.      #
# Allen and I. D. Brown [Acta Cryst. (1991), A47, 655-685].                  #
#                                                                            #
# The current version of the core CIF dictionary is obtainable from          #
# ftp://ftp.iucr.org/pub/cif_core.dic. The current version number is 2.4.    #
#                                                                            #
# Software is freely available for graphical display of the structure(s) in  #
# this CIF.  For information consult the CIF home page http://www.iucr.org/  #
# cif/home.html                                                              #
#                                                                            #
# This file may be used for bona fide research purposes within the           #
# scientific community so long as proper attribution is given to the journal # 
# article from which it was obtained.                                        #
#                                                                            #
##############################################################################
                                             
data_global
_audit_creation_method     SHELXL-97
_journal_date_recd_electronic     2009-07-26
_journal_date_accepted     2009-08-06
_journal_name_full     'Acta Crystallographica, Section E'
_journal_year     2009
_journal_volume     65
_journal_issue      9
_journal_page_first     o2128
_journal_page_last     o2128
_journal_paper_category     QO
_journal_coeditor_code     LH2872
_publ_contact_author_name     'Dr. Kwang Ha'
_publ_contact_author_address
; School of Applied Chemical Engineering,
  the Research Institute of Catalysis,
  Chonnam National University,
  Gwangju 500-757,
  Republic of Korea
;
_publ_contact_author_email     hakwang@chonnam.ac.kr
_publ_contact_author_fax     '82 62 530 1909'
_publ_contact_author_phone     '82 62 530 1901'
_publ_section_title
;
4,11-Diaza-1,8-diazoniacyclotetradecane dichloride hemihydrate
;
loop_
    _publ_author_name
    _publ_author_footnote
    _publ_author_address
    'Kim, Nam-Ho' .
; School of Applied Chemical Engineering,
  the Research Institute of Catalysis,
  Chonnam National University,
  Gwangju 500-757,
  Republic of Korea
;
    'Hwang, In-Chul' .
; Institute of Basic Sciences,
  Pohang University of Science and Technology,
  Pohang 790-784,
  Republic of Korea
;
    'Ha, Kwang' .
; School of Applied Chemical Engineering,
  the Research Institute of Catalysis,
  Chonnam National University,
  Gwangju 500-757,
  Republic of Korea
;
data_I
_chemical_name_systematic
;
4,11-Diaza-1,8-diazoniacyclotetradecane dichloride hemihydrate
;
_chemical_name_common     ?
_chemical_formula_moiety     'C10 H26 N4 2+, 2(Cl -), 0.5(H2 O)'
_chemical_formula_sum     'C10 H27 Cl2 N4 O0.5'
_chemical_formula_structural     ?
_chemical_formula_analytical     ?
_chemical_formula_iupac     'C10 H26 N4 2+, 2Cl -, 0.5H2 O'
_chemical_formula_weight     282.25
_chemical_melting_point     ?
_symmetry_cell_setting     Monoclinic
_symmetry_space_group_name_H-M     'P 21/c'
_symmetry_space_group_name_Hall     '-P 2ybc'
loop_
    _symmetry_equiv_pos_as_xyz
    'x, y, z'
    '-x, y+1/2, -z+1/2'
    '-x, -y, -z'
    'x, -y-1/2, z-1/2'
_cell_length_a     6.827(7)
_cell_length_b     14.071(16)
_cell_length_c     16.055(16)
_cell_angle_alpha     90.00
_cell_angle_beta     97.84(3)
_cell_angle_gamma     90.00
_cell_volume     1528(3)
_cell_formula_units_Z     4
_cell_measurement_reflns_used     418
_cell_measurement_theta_min     2.56
_cell_measurement_theta_max     16.22
_cell_measurement_temperature     293(2)
_exptl_crystal_description     'needle'
_exptl_crystal_colour     'colorless'
_exptl_crystal_size_max     0.25
_exptl_crystal_size_mid     0.10
_exptl_crystal_size_min     0.10
_exptl_crystal_density_diffrn     1.227
_exptl_crystal_density_meas     ?
_exptl_crystal_density_method     'not measured'
_exptl_crystal_F_000     612
_exptl_absorpt_coefficient_mu     0.414
_exptl_absorpt_correction_type     multi-scan
_exptl_absorpt_process_details     '(SADABS; Bruker, 2000)'
_exptl_absorpt_correction_T_min     0.806
_exptl_absorpt_correction_T_max     0.959
_exptl_special_details
;
;
_diffrn_ambient_temperature     293(2)
_diffrn_radiation_type     'Mo K\a'
_diffrn_radiation_wavelength     0.71073
_diffrn_radiation_source     'fine-focus sealed tube'
_diffrn_radiation_monochromator     graphite
_diffrn_measurement_device_type     'Bruker SMART 1000 CCD'
_diffrn_measurement_method     '\f and \w'
_diffrn_detector_area_resol_mean     ?
_diffrn_reflns_number     8725
_diffrn_reflns_av_R_equivalents     0.1099
_diffrn_reflns_av_sigmaI/netI     0.1546
_diffrn_reflns_theta_min     2.56
_diffrn_reflns_theta_max     26.43
_diffrn_reflns_theta_full     26.43
_diffrn_measured_fraction_theta_max     0.997
_diffrn_measured_fraction_theta_full     0.997
_diffrn_reflns_limit_h_min     -5
_diffrn_reflns_limit_h_max     8
_diffrn_reflns_limit_k_min     -17
_diffrn_reflns_limit_k_max     17
_diffrn_reflns_limit_l_min     -18
_diffrn_reflns_limit_l_max     20
_diffrn_standards_number     0
_diffrn_standards_interval_count     0
_diffrn_standards_interval_time     0
_diffrn_standards_decay_%     0
_refine_special_details
;
Refinement of <i>F</i>^2^ against ALL reflections. The weighted <i>R</i>-factor
<i>wR</i> and goodness of fit <i>S</i> are based on <i>F</i>^2^, conventional
<i>R</i>-factors <i>R</i> are based on <i>F</i>, with <i>F</i> set to zero for
negative <i>F</i>^2^. The threshold expression of <i>F</i>^2^ >
\s(<i>F</i>^2^) is used only for calculating <i>R</i>-factors(gt) <i>etc</i>.
and is not relevant to the choice of reflections for refinement.
<i>R</i>-factors based on <i>F</i>^2^ are statistically about twice as large
as those based on <i>F</i>, and <i>R</i>- factors based on ALL data will be
even larger.
;
_reflns_number_total     3136
_reflns_number_gt     1280
_reflns_threshold_expression     I>2\s(I)
_refine_ls_structure_factor_coef     Fsqd
_refine_ls_matrix_type     full
_refine_ls_R_factor_all     0.1924
_refine_ls_R_factor_gt     0.0723
_refine_ls_wR_factor_gt     0.1122
_refine_ls_wR_factor_ref     0.1511
_refine_ls_goodness_of_fit_ref     0.975
_refine_ls_restrained_S_all     0.975
_refine_ls_number_reflns     3136
_refine_ls_number_parameters     154
_refine_ls_number_restraints     0
_refine_ls_hydrogen_treatment     constr
_refine_ls_weighting_scheme     calc
_refine_ls_weighting_details
                 'calc w=1/[\s^2^(Fo^2^)+(0.0321P)^2^] where P=(Fo^2^+2Fc^2^)/3'
_atom_sites_solution_hydrogens     geom
_atom_sites_solution_primary     direct
_atom_sites_solution_secondary     difmap
_refine_ls_shift/su_max     0.000
_refine_ls_shift/su_mean     0.000
_refine_diff_density_max     0.234
_refine_diff_density_min     -0.221
_refine_ls_extinction_method     none
_refine_ls_extinction_coef     ?
loop_
    _atom_type_symbol
    _atom_type_description
    _atom_type_scat_dispersion_real
    _atom_type_scat_dispersion_imag
    _atom_type_scat_source
    'C' 'C' 0.0033 0.0016
                         'International Tables Vol C Tables 4.2.6.8 and 6.1.1.4'
    'H' 'H' 0.0000 0.0000
                         'International Tables Vol C Tables 4.2.6.8 and 6.1.1.4'
    'Cl' 'Cl' 0.1484 0.1585
                         'International Tables Vol C Tables 4.2.6.8 and 6.1.1.4'
    'N' 'N' 0.0061 0.0033
                         'International Tables Vol C Tables 4.2.6.8 and 6.1.1.4'
    'O' 'O' 0.0106 0.0060
                         'International Tables Vol C Tables 4.2.6.8 and 6.1.1.4'
_computing_data_collection     'SMART (Bruker, 2000)'
_computing_cell_refinement     'SAINT (Bruker, 2000)'
_computing_data_reduction     'SAINT (Bruker, 2000)'
_computing_structure_solution     'SHELXS97 (Sheldrick, 2008)'
_computing_structure_refinement     'SHELXL97 (Sheldrick, 2008)'
_computing_molecular_graphics
                              'ORTEP-3 (Farrugia, 1997) and PLATON (Spek, 2009)'
_computing_publication_material     'SHELXL97 (Sheldrick, 2008)'
loop_
    _atom_site_type_symbol
    _atom_site_label
    _atom_site_fract_x
    _atom_site_fract_y
    _atom_site_fract_z
    _atom_site_U_iso_or_equiv
    _atom_site_adp_type
    _atom_site_calc_flag
    _atom_site_refinement_flags
    _atom_site_occupancy
    _atom_site_disorder_assembly
    _atom_site_disorder_group
    N N1 0.7249(6) 0.4173(2) 0.2123(2) 0.0456(11) Uani d . 1 . .
    H H11 0.6227 0.4290 0.2365 0.055 Uiso d R 1 . .
    N N2 0.5366(5) 0.2363(2) 0.1733(2) 0.0418(10) Uani d . 1 . .
    H H21 0.4233 0.2397 0.1909 0.050 Uiso d R 1 . .
    H H22 0.6292 0.2611 0.2084 0.050 Uiso d R 1 . .
    N N3 0.8016(5) 0.1650(2) 0.3153(2) 0.0414(10) Uani d . 1 . .
    H H31 0.9071 0.1604 0.2918 0.050 Uiso d R 1 . .
    N N4 0.9882(5) 0.3461(3) 0.3557(2) 0.0434(10) Uani d . 1 . .
    H H41 0.9066 0.3187 0.3175 0.052 Uiso d R 1 . .
    H H42 1.0960 0.3410 0.3339 0.052 Uiso d R 1 . .
    C C1 0.6795(8) 0.4357(3) 0.1219(3) 0.0552(15) Uani d . 1 . .
    H H1A 0.7938 0.4201 0.0947 0.066 Uiso calc R 1 . .
    H H1B 0.6515 0.5028 0.1129 0.066 Uiso calc R 1 . .
    C C2 0.5032(7) 0.3779(4) 0.0822(3) 0.0567(15) Uani d . 1 . .
    H H2A 0.3902 0.3928 0.1105 0.068 Uiso calc R 1 . .
    H H2B 0.4709 0.3964 0.0238 0.068 Uiso calc R 1 . .
    C C3 0.5392(7) 0.2717(4) 0.0867(3) 0.0526(14) Uani d . 1 . .
    H H3A 0.4377 0.2395 0.0488 0.063 Uiso calc R 1 . .
    H H3B 0.6662 0.2575 0.0689 0.063 Uiso calc R 1 . .
    C C4 0.5882(7) 0.1337(3) 0.1843(3) 0.0531(14) Uani d . 1 . .
    H H4A 0.7030 0.1196 0.1570 0.064 Uiso calc R 1 . .
    H H4B 0.4789 0.0950 0.1585 0.064 Uiso calc R 1 . .
    C C5 0.6317(7) 0.1110(3) 0.2767(3) 0.0535(14) Uani d . 1 . .
    H H5A 0.5175 0.1263 0.3040 0.064 Uiso calc R 1 . .
    H H5B 0.6582 0.0436 0.2840 0.064 Uiso calc R 1 . .
    C C6 0.8527(8) 0.1452(4) 0.4051(3) 0.0612(15) Uani d . 1 . .
    H H6A 0.8830 0.0782 0.4127 0.073 Uiso calc R 1 . .
    H H6B 0.7395 0.1592 0.4335 0.073 Uiso calc R 1 . .
    C C7 1.0288(8) 0.2034(4) 0.4450(3) 0.0596(15) Uani d . 1 . .
    H H7A 1.0624 0.1839 0.5031 0.071 Uiso calc R 1 . .
    H H7B 1.1414 0.1895 0.4161 0.071 Uiso calc R 1 . .
    C C8 0.9932(8) 0.3095(4) 0.4424(3) 0.0559(14) Uani d . 1 . .
    H H8A 0.8686 0.3234 0.4625 0.067 Uiso calc R 1 . .
    H H8B 1.0977 0.3412 0.4792 0.067 Uiso calc R 1 . .
    C C9 0.9384(7) 0.4482(3) 0.3442(3) 0.0520(14) Uani d . 1 . .
    H H9A 1.0482 0.4867 0.3699 0.062 Uiso calc R 1 . .
    H H9B 0.8237 0.4630 0.3714 0.062 Uiso calc R 1 . .
    C C10 0.8954(7) 0.4709(3) 0.2517(3) 0.0513(14) Uani d . 1 . .
    H H10A 0.8697 0.5384 0.2444 0.062 Uiso calc R 1 . .
    H H10B 1.0099 0.4553 0.2246 0.062 Uiso calc R 1 . .
    Cl Cl1 0.08543(19) 0.22997(10) 0.17133(7) 0.0588(4) Uani d . 1 . .
    Cl Cl2 0.4464(2) 0.35637(10) 0.36069(8) 0.0720(5) Uani d . 1 . .
    O O1 0.6491(12) 0.0033(6) 0.0003(5) 0.105(3) Uani d P 0.50 . .
    H H1O 0.6316 -0.0355 0.0371 0.157 Uiso d PR 0.50 . .
    H H2O 0.6030 0.0408 -0.0370 0.157 Uiso d PR 0.50 . .
loop_
    _atom_site_aniso_label
    _atom_site_aniso_U_11
    _atom_site_aniso_U_22
    _atom_site_aniso_U_33
    _atom_site_aniso_U_12
    _atom_site_aniso_U_13
    _atom_site_aniso_U_23
    N1 0.042(2) 0.049(3) 0.047(3) -0.002(2) 0.012(2) 0.002(2)
    N2 0.039(2) 0.047(3) 0.039(2) -0.004(2) 0.002(2) -0.0032(19)
    N3 0.039(2) 0.043(3) 0.044(3) -0.004(2) 0.011(2) 0.0023(19)
    N4 0.041(2) 0.054(3) 0.035(2) -0.005(2) 0.005(2) -0.0072(19)
    C1 0.065(4) 0.051(4) 0.050(4) 0.004(3) 0.012(3) 0.012(3)
    C2 0.053(4) 0.074(4) 0.041(3) 0.010(3) -0.002(3) 0.011(3)
    C3 0.049(3) 0.073(4) 0.036(3) -0.002(3) 0.004(3) -0.006(3)
    C4 0.059(4) 0.043(4) 0.057(4) 0.000(3) 0.006(3) -0.007(3)
    C5 0.051(3) 0.039(3) 0.073(4) -0.013(3) 0.016(3) 0.001(3)
    C6 0.064(4) 0.072(4) 0.049(4) -0.002(3) 0.012(3) 0.012(3)
    C7 0.061(4) 0.075(4) 0.041(3) 0.008(3) 0.003(3) 0.015(3)
    C8 0.055(4) 0.076(4) 0.034(3) -0.001(3) -0.001(3) -0.003(3)
    C9 0.047(3) 0.041(3) 0.066(4) -0.005(3) 0.004(3) -0.007(3)
    C10 0.049(3) 0.039(3) 0.067(4) -0.003(3) 0.012(3) 0.009(3)
    Cl1 0.0451(8) 0.0785(10) 0.0542(9) -0.0012(7) 0.0115(7) 0.0022(7)
    Cl2 0.0491(9) 0.0979(12) 0.0713(10) -0.0110(8) 0.0162(8) -0.0200(8)
    O1 0.111(7) 0.116(7) 0.088(6) 0.008(6) 0.020(6) 0.047(5)
_geom_special_details
;
All e.s.d.'s (except the e.s.d. in the dihedral angle between two l.s. planes)
are estimated using the full covariance matrix. The cell e.s.d.'s are taken
into account individually in the estimation of e.s.d.'s in distances, angles
and torsion angles; correlations between e.s.d.'s in cell parameters are only
used when they are defined by crystal symmetry. An approximate (isotropic)
treatment of cell e.s.d.'s is used for estimating e.s.d.'s involving l.s.
planes.
;
loop_
    _geom_bond_atom_site_label_1
    _geom_bond_atom_site_label_2
    _geom_bond_site_symmetry_2
    _geom_bond_distance
    _geom_bond_publ_flag
    N1 C10 . 1.457(6) ?
    N1 C1 . 1.466(5) ?
    N1 H11 . 0.8600 ?
    N2 C3 . 1.479(5) ?
    N2 C4 . 1.491(5) ?
    N2 H21 . 0.8600 ?
    N2 H22 . 0.8600 ?
    N3 C5 . 1.453(5) ?
    N3 C6 . 1.463(5) ?
    N3 H31 . 0.8601 ?
    N4 C8 . 1.480(5) ?
    N4 C9 . 1.483(5) ?
    N4 H41 . 0.8600 ?
    N4 H42 . 0.8600 ?
    C1 C2 . 1.519(6) ?
    C1 H1A . 0.9700 ?
    C1 H1B . 0.9700 ?
    C2 C3 . 1.515(6) ?
    C2 H2A . 0.9700 ?
    C2 H2B . 0.9700 ?
    C3 H3A . 0.9700 ?
    C3 H3B . 0.9700 ?
    C4 C5 . 1.508(6) ?
    C4 H4A . 0.9700 ?
    C4 H4B . 0.9700 ?
    C5 H5A . 0.9700 ?
    C5 H5B . 0.9700 ?
    C6 C7 . 1.522(6) ?
    C6 H6A . 0.9700 ?
    C6 H6B . 0.9700 ?
    C7 C8 . 1.512(6) ?
    C7 H7A . 0.9700 ?
    C7 H7B . 0.9700 ?
    C8 H8A . 0.9700 ?
    C8 H8B . 0.9700 ?
    C9 C10 . 1.507(6) ?
    C9 H9A . 0.9700 ?
    C9 H9B . 0.9700 ?
    C10 H10A . 0.9700 ?
    C10 H10B . 0.9700 ?
    O1 H1O . 0.8253 ?
    O1 H2O . 0.8266 ?
loop_
    _geom_angle_atom_site_label_1
    _geom_angle_atom_site_label_2
    _geom_angle_atom_site_label_3
    _geom_angle_site_symmetry_1
    _geom_angle_site_symmetry_3
    _geom_angle
    _geom_angle_publ_flag
    C10 N1 C1 . . 112.8(4) ?
    C10 N1 H11 . . 110.7 ?
    C1 N1 H11 . . 109.8 ?
    C3 N2 C4 . . 113.8(3) ?
    C3 N2 H21 . . 114.6 ?
    C4 N2 H21 . . 102.9 ?
    C3 N2 H22 . . 112.1 ?
    C4 N2 H22 . . 100.0 ?
    H21 N2 H22 . . 112.2 ?
    C5 N3 C6 . . 112.9(4) ?
    C5 N3 H31 . . 116.2 ?
    C6 N3 H31 . . 108.4 ?
    C8 N4 C9 . . 115.4(3) ?
    C8 N4 H41 . . 116.4 ?
    C9 N4 H41 . . 103.3 ?
    C8 N4 H42 . . 116.2 ?
    C9 N4 H42 . . 103.0 ?
    H41 N4 H42 . . 100.4 ?
    N1 C1 C2 . . 111.6(4) ?
    N1 C1 H1A . . 109.3 ?
    C2 C1 H1A . . 109.3 ?
    N1 C1 H1B . . 109.3 ?
    C2 C1 H1B . . 109.3 ?
    H1A C1 H1B . . 108.0 ?
    C3 C2 C1 . . 113.2(4) ?
    C3 C2 H2A . . 108.9 ?
    C1 C2 H2A . . 108.9 ?
    C3 C2 H2B . . 108.9 ?
    C1 C2 H2B . . 108.9 ?
    H2A C2 H2B . . 107.7 ?
    N2 C3 C2 . . 110.7(4) ?
    N2 C3 H3A . . 109.5 ?
    C2 C3 H3A . . 109.5 ?
    N2 C3 H3B . . 109.5 ?
    C2 C3 H3B . . 109.5 ?
    H3A C3 H3B . . 108.1 ?
    N2 C4 C5 . . 109.5(4) ?
    N2 C4 H4A . . 109.8 ?
    C5 C4 H4A . . 109.8 ?
    N2 C4 H4B . . 109.8 ?
    C5 C4 H4B . . 109.8 ?
    H4A C4 H4B . . 108.2 ?
    N3 C5 C4 . . 110.3(4) ?
    N3 C5 H5A . . 109.6 ?
    C4 C5 H5A . . 109.6 ?
    N3 C5 H5B . . 109.6 ?
    C4 C5 H5B . . 109.6 ?
    H5A C5 H5B . . 108.1 ?
    N3 C6 C7 . . 112.4(4) ?
    N3 C6 H6A . . 109.1 ?
    C7 C6 H6A . . 109.1 ?
    N3 C6 H6B . . 109.1 ?
    C7 C6 H6B . . 109.1 ?
    H6A C6 H6B . . 107.9 ?
    C8 C7 C6 . . 113.9(4) ?
    C8 C7 H7A . . 108.8 ?
    C6 C7 H7A . . 108.8 ?
    C8 C7 H7B . . 108.8 ?
    C6 C7 H7B . . 108.8 ?
    H7A C7 H7B . . 107.7 ?
    N4 C8 C7 . . 110.6(4) ?
    N4 C8 H8A . . 109.5 ?
    C7 C8 H8A . . 109.5 ?
    N4 C8 H8B . . 109.5 ?
    C7 C8 H8B . . 109.5 ?
    H8A C8 H8B . . 108.1 ?
    N4 C9 C10 . . 109.8(4) ?
    N4 C9 H9A . . 109.7 ?
    C10 C9 H9A . . 109.7 ?
    N4 C9 H9B . . 109.7 ?
    C10 C9 H9B . . 109.7 ?
    H9A C9 H9B . . 108.2 ?
    N1 C10 C9 . . 110.8(4) ?
    N1 C10 H10A . . 109.5 ?
    C9 C10 H10A . . 109.5 ?
    N1 C10 H10B . . 109.5 ?
    C9 C10 H10B . . 109.5 ?
    H10A C10 H10B . . 108.1 ?
    H1O O1 H2O . . 149.6 ?
loop_
    _geom_torsion_atom_site_label_1
    _geom_torsion_atom_site_label_2
    _geom_torsion_atom_site_label_3
    _geom_torsion_atom_site_label_4
    _geom_torsion_site_symmetry_1
    _geom_torsion_site_symmetry_2
    _geom_torsion_site_symmetry_3
    _geom_torsion_site_symmetry_4
    _geom_torsion
    _geom_torsion_publ_flag
    C10 N1 C1 C2 . . . . 179.2(4) ?
    N1 C1 C2 C3 . . . . -63.7(5) ?
    C4 N2 C3 C2 . . . . -175.0(4) ?
    C1 C2 C3 N2 . . . . 73.6(5) ?
    C3 N2 C4 C5 . . . . 165.8(4) ?
    C6 N3 C5 C4 . . . . -179.4(4) ?
    N2 C4 C5 N3 . . . . -62.4(5) ?
    C5 N3 C6 C7 . . . . -179.1(4) ?
    N3 C6 C7 C8 . . . . 62.9(6) ?
    C9 N4 C8 C7 . . . . 175.4(4) ?
    C6 C7 C8 N4 . . . . -71.8(5) ?
    C8 N4 C9 C10 . . . . -167.9(4) ?
    C1 N1 C10 C9 . . . . -179.0(4) ?
    N4 C9 C10 N1 . . . . 62.1(5) ?
loop_
    _geom_hbond_atom_site_label_D
    _geom_hbond_atom_site_label_H
    _geom_hbond_atom_site_label_A
    _geom_hbond_site_symmetry_A
    _geom_hbond_distance_DH
    _geom_hbond_distance_HA
    _geom_hbond_distance_DA
    _geom_hbond_angle_DHA
    N1 H11 Cl2 . 0.86 2.67 3.356(5) 137.8
    N2 H21 Cl1 . 0.86 2.29 3.077(5) 152.5
    N2 H22 N1 . 0.86 2.29 2.882(6) 126.0
    N2 H22 N3 . 0.86 2.37 2.890(5) 119.4
    N3 H31 Cl1 1_655 0.86 2.61 3.340(4) 143.1
    N4 H41 N1 . 0.86 2.40 2.899(5) 117.7
    N4 H41 N3 . 0.86 2.28 2.882(6) 127.4
    N4 H42 Cl2 1_655 0.86 2.38 3.122(5) 144.4
    O1 H1O Cl2 2_645 0.83 2.35 3.175(8) 175.2
    O1 H2O Cl2 4_565 0.83 2.34 3.160(8) 175.2
