# Supplementary material for: 4,11-Diaza-1,8-diazo­niacyclo­tetra­decane dichloride hemihydrate
Source: Acta Crystallogr Sect E Struct Rep Online. 2009 Aug 12;65(Pt 9):o2128. doi: 10.1107/S1600536809031110 (PMC2970031; doi:10.1107/S1600536809031110)
Supplement: Supplementary file 2 [file e-65-o2128-Isup2.hkl]

# 
# h,k,l, Fc-squared, Fo-squared, sigma(Fo-squared) and status flag 
# 
data_I
_shelx_title ' (H2-cyclam)Cl2.0.5H2O' 
_shelx_refln_list_code          4 
_shelx_F_calc_maximum      144.69 
_exptl_crystal_F_000       612.00 
_reflns_d_resolution_high  0.7984 
 
loop_ 
 _symmetry_equiv_pos_as_xyz 
 'x, y, z' 
 '-x, y+1/2, -z+1/2' 
 '-x, -y, -z' 
 'x, -y-1/2, z-1/2' 
 
_cell_length_a     6.8275 
_cell_length_b    14.0709 
_cell_length_c    16.0548 
_cell_angle_alpha  90.000 
_cell_angle_beta   97.840 
_cell_angle_gamma  90.000 
 
_shelx_F_squared_multiplier     1.000 
 
loop_ 
 _refln_index_h 
 _refln_index_k 
 _refln_index_l 
 _refln_F_squared_calc 
 _refln_F_squared_meas 
 _refln_F_squared_sigma 
 _refln_observed_status 
   1   0   0        1.15       -8.35      8.35 o 
   2   0   0    19782.24    19063.08    307.26 o 
   3   0   0       68.95       78.97     32.11 o 
   4   0   0       34.03       42.81     19.64 o 
   5   0   0      252.91      173.84     39.52 o 
   6   0   0      142.36      112.75     36.41 o 
   7   0   0        0.01      -23.79     23.79 o 
   8   0   0       55.25       88.63     52.94 o 
   1   1   0     2310.08     2019.97     42.60 o 
   2   1   0     1562.79     1569.44     52.56 o 
   3   1   0     2261.80     2097.35     72.83 o 
   4   1   0      413.41      375.48     38.04 o 
   5   1   0      340.04      308.35     38.83 o 
   6   1   0       45.49        6.65     15.72 o 
   7   1   0       44.38       20.62     16.17 o 
   8   1   0       46.17      101.75     26.73 o 
   0   2   0     9458.67     9698.23    125.60 o 
   1   2   0      665.17      753.05     29.39 o 
   2   2   0     7892.37     7911.25    119.66 o 
   3   2   0      969.67      934.98     54.64 o 
   4   2   0      183.32      198.84     30.99 o 
   5   2   0        5.52       17.26     13.65 o 
   6   2   0       53.52       48.80     17.57 o 
   7   2   0       11.14       10.74     18.15 o 
   8   2   0       16.54       14.22     29.72 o 
   1   3   0     7688.66     7823.16    119.20 o 
   2   3   0     2630.57     2578.28     68.35 o 
   3   3   0      356.74      344.02     34.71 o 
   4   3   0     3347.63     3399.71    108.35 o 
   5   3   0       19.64       27.48     19.53 o 
   6   3   0      115.00      101.45     20.38 o 
   7   3   0      157.63      137.83     37.64 o 
   8   3   0        0.01       14.92     42.10 o 
   0   4   0      911.36      901.29     58.01 o 
   1   4   0     4636.53     4824.71    103.40 o 
   2   4   0       59.75       68.87     10.06 o 
   3   4   0      140.19      140.85     22.14 o 
   4   4   0      289.97      301.80     38.44 o 
   5   4   0      751.38      759.11     59.44 o 
   6   4   0      121.42      118.91     25.21 o 
   7   4   0      195.62      193.62     52.13 o 
   8   4   0        1.99       23.98     80.62 o 
   1   5   0        1.15       12.95      7.98 o 
   2   5   0     3176.30     3122.95    100.24 o 
   3   5   0       43.02       35.95     13.10 o 
   4   5   0      289.70      327.32     40.18 o 
   5   5   0      336.74      283.55     49.65 o 
   6   5   0      471.44      394.08     54.89 o 
   7   5   0      141.94      151.41     45.40 o 
   8   5   0       10.69       14.61     32.93 o 
   0   6   0        0.44       -2.68     25.03 o 
   1   6   0      596.59      607.23     51.70 o 
   2   6   0       67.94       68.23     15.67 o 
   3   6   0       73.99       72.21     12.00 o 
   4   6   0       38.82       35.29     20.95 o 
   5   6   0      681.60      594.16     77.96 o 
   6   6   0      123.89       96.49     42.09 o 
   7   6   0       76.90      104.68    111.22 o 
   1   7   0      175.69      158.64     26.59 o 
   2   7   0     1894.49     1824.96     89.59 o 
   3   7   0      120.98      109.45     18.08 o 
   4   7   0      219.19      232.10     45.19 o 
   5   7   0        0.51      -25.71     25.71 o 
   6   7   0       29.14       61.07     33.66 o 
   7   7   0       20.77      -12.92     27.42 o 
   0   8   0      958.03      977.69     90.45 o 
   1   8   0     2186.06     2348.40     85.76 o 
   2   8   0      758.58      685.31     66.76 o 
   3   8   0      456.92      562.58     44.73 o 
   4   8   0      131.55      118.38     30.60 o 
   5   8   0       18.54       18.71     20.08 o 
   6   8   0       62.67       43.54     29.75 o 
   7   8   0        0.98       32.98     32.22 o 
   1   9   0       21.74        1.24      9.76 o 
   2   9   0      101.37      112.75     28.22 o 
   3   9   0       13.37      -16.65     19.39 o 
   4   9   0        3.12       -5.76     10.16 o 
   5   9   0       62.49       43.32     34.74 o 
   6   9   0       27.24       -4.46     29.06 o 
   7   9   0        0.26       58.48     35.86 o 
   0  10   0     1188.00     1401.46    128.20 o 
   1  10   0        1.56      -11.23     11.23 o 
   2  10   0      276.67      265.91     43.60 o 
   3  10   0      203.19      263.09     47.56 o 
   4  10   0        0.02      -11.01     11.01 o 
   5  10   0        5.74       22.21     31.67 o 
   6  10   0       14.35      -30.01     30.01 o 
   1  11   0       46.07       41.47     15.07 o 
   2  11   0       14.60        0.53     19.19 o 
   3  11   0      104.06       86.50     26.23 o 
   4  11   0        2.30       33.35     25.51 o 
   5  11   0        2.04        5.63     28.54 o 
   6  11   0        8.56       12.10     32.49 o 
   0  12   0        0.00       17.58     52.08 o 
   1  12   0        1.16       -9.78     14.77 o 
   2  12   0      144.49      193.17     31.79 o 
   3  12   0        2.40      -18.54     18.54 o 
   4  12   0       43.42      113.26     48.05 o 
   5  12   0        0.01       25.67     32.30 o 
   6  12   0       11.61       -1.63     34.73 o 
   1  13   0       13.44       17.52     20.18 o 
   2  13   0        2.45       -3.86     17.65 o 
   3  13   0        0.60      -15.11     30.22 o 
   4  13   0       17.43       55.34     31.79 o 
   5  13   0        3.46      -35.14     35.14 o 
   0  14   0       32.89       39.53     43.64 o 
   1  14   0       12.26        3.66     22.75 o 
   2  14   0        4.71      -20.44     20.44 o 
   3  14   0        0.77      -44.41     66.97 o 
   4  14   0        5.51      -10.32     40.03 o 
   5  14   0        0.25      -11.68     43.74 o 
   1  15   0        0.03        6.88     24.81 o 
   2  15   0        5.59        8.83     50.34 o 
   3  15   0       45.56        4.20     37.75 o 
   4  15   0        0.35      -43.15     43.15 o 
   0  16   0        7.89       -3.52     38.28 o 
   1  16   0       39.09       46.80     30.44 o 
   2  16   0        0.51      -29.67     45.06 o 
   3  16   0        9.86       -6.87     45.25 o 
   1  17   0        0.04       41.22     33.59 o 
   2  17   0        0.82       15.09     54.38 o 
  -8   1   1        3.12       35.33     20.32 o 
  -7   1   1        1.06      -11.75     16.35 o 
  -6   1   1       75.82       76.78     19.53 o 
  -5   1   1       65.93       65.70     20.04 o 
  -4   1   1     1563.60     1492.01     95.76 o 
  -3   1   1        1.28        5.25     11.21 o 
  -2   1   1     6422.53     6568.39    133.56 o 
  -1   1   1      396.24      333.07     22.83 o 
   1   1   1       29.07       33.68      6.64 o 
   2   1   1       49.61       44.20     11.23 o 
   3   1   1      586.85      512.47     37.52 o 
   4   1   1     1580.75     1659.72     69.32 o 
   5   1   1       39.62       42.39     15.72 o 
   6   1   1       39.02       30.17     14.52 o 
   7   1   1       55.04       30.18     21.61 o 
   8   1   1       17.63        1.25     50.69 o 
  -8   2   1       46.68       40.16     29.00 o 
  -7   2   1      226.33      229.11     34.18 o 
  -6   2   1      207.60      192.08     31.80 o 
  -5   2   1       15.53       35.76     15.61 o 
  -4   2   1      111.20       93.44     22.44 o 
  -3   2   1      388.56      458.75     51.30 o 
  -2   2   1      942.67      818.17     65.53 o 
  -1   2   1      936.64      780.63     35.54 o 
   0   2   1     1376.51     1435.81     25.12 o 
   1   2   1     3014.58     3381.36     40.50 o 
   2   2   1     2386.15     2452.28     65.83 o 
   3   2   1        6.53        3.42      8.37 o 
   4   2   1     2430.12     2447.49     81.58 o 
   5   2   1      154.26      115.90     23.17 o 
   6   2   1      155.62      146.44     24.85 o 
   7   2   1       57.59       37.39     21.77 o 
   8   2   1        8.60      -14.77     51.99 o 
  -8   3   1        0.12      -14.72     29.25 o 
  -7   3   1        8.86      -16.86     29.48 o 
  -6   3   1        1.57        0.76     21.31 o 
  -5   3   1        6.92       -9.22     14.22 o 
  -4   3   1     1636.73     1642.05     81.59 o 
  -3   3   1      108.59       81.84     16.80 o 
  -2   3   1     2867.49     2703.76     51.71 o 
  -1   3   1     4468.20     4358.21     91.70 o 
   0   3   1       53.22       55.28      7.44 o 
   1   3   1     2942.97     2790.91     55.25 o 
   2   3   1      163.36      130.89     19.08 o 
   3   3   1      961.50     1066.28     58.13 o 
   4   3   1      679.53      609.79     48.09 o 
   5   3   1       74.24       99.95     21.22 o 
   6   3   1      167.74      205.21     33.50 o 
   7   3   1      136.59      113.69     34.27 o 
   8   3   1       19.38      -22.48     30.31 o 
  -8   4   1        1.44        3.83     53.16 o 
  -7   4   1       39.17       57.36     21.73 o 
  -6   4   1       37.40       46.97     21.56 o 
  -5   4   1      362.13      303.00     43.64 o 
  -4   4   1       24.70       68.09     18.34 o 
  -3   4   1      278.08      303.27     32.84 o 
  -2   4   1     1395.86     1390.17     45.53 o 
  -1   4   1     1144.23     1126.20     54.65 o 
   0   4   1     4489.03     4382.53     69.26 o 
   1   4   1     1785.01     1860.76     49.16 o 
   2   4   1      241.42      250.68     21.90 o 
   3   4   1      120.11       98.80     18.04 o 
   4   4   1      378.67      345.34     41.32 o 
   5   4   1       57.71       48.93     15.90 o 
   6   4   1      198.59      117.45     53.35 o 
   7   4   1       48.85       51.96     47.92 o 
   8   4   1       62.44       88.57     44.34 o 
  -8   5   1        0.86       20.29     30.57 o 
  -7   5   1       72.57      106.87     36.69 o 
  -6   5   1       13.61       11.07     22.33 o 
  -5   5   1       93.65       88.89     32.89 o 
  -4   5   1       25.01       11.00     13.66 o 
  -3   5   1     2274.59     2421.21     61.63 o 
  -2   5   1      166.53      184.46     31.55 o 
  -1   5   1      222.89      182.20     27.09 o 
   0   5   1     1012.62      997.28     46.59 o 
   1   5   1       72.49       66.86     13.37 o 
   2   5   1       23.37       19.16      9.44 o 
   3   5   1     1368.35     1355.69     62.55 o 
   4   5   1       63.83       96.32     25.17 o 
   5   5   1       58.04       45.94     15.81 o 
   6   5   1        0.10      -20.21     21.69 o 
   7   5   1        5.53       16.26     43.13 o 
   8   5   1       33.75      106.67     41.09 o 
  -7   6   1       30.18       59.76     32.87 o 
  -6   6   1       37.19       58.30     23.88 o 
  -5   6   1        0.55        1.99     26.72 o 
  -4   6   1        1.78        5.11     15.21 o 
  -3   6   1       40.55       45.28     10.41 o 
  -2   6   1      689.36      745.04     62.08 o 
  -1   6   1        0.44       -4.87      7.87 o 
   0   6   1        0.65       12.18     10.80 o 
   1   6   1       55.69       41.20      9.08 o 
   2   6   1      369.11      367.32     35.94 o 
   3   6   1      395.32      416.21     33.42 o 
   4   6   1      389.13      357.70     42.51 o 
   5   6   1      119.66      110.45     28.41 o 
   6   6   1       17.63       -1.94     43.91 o 
   7   6   1       14.46       -6.08     34.33 o 
  -7   7   1       51.59       73.49     37.77 o 
  -6   7   1       46.02       15.40     25.41 o 
  -5   7   1       62.50       92.64     28.65 o 
  -4   7   1       74.08      103.01     29.03 o 
  -3   7   1      220.59      142.59     22.67 o 
  -2   7   1       91.40       69.59     25.61 o 
  -1   7   1     5464.04     5881.37    128.96 o 
   0   7   1      443.03      457.12     41.97 o 
   1   7   1      478.08      438.87     46.30 o 
   2   7   1       56.99       41.13     18.89 o 
   3   7   1     1373.89     1384.63     57.29 o 
   4   7   1       32.72       33.61     18.53 o 
   5   7   1      418.19      458.83     83.43 o 
   6   7   1       19.97       13.21     26.95 o 
   7   7   1       48.16        2.27     29.05 o 
  -7   8   1        0.83       13.03     31.00 o 
  -6   8   1       90.87      199.09     78.67 o 
  -5   8   1      103.18       36.24     39.18 o 
  -4   8   1      420.27      392.32     84.12 o 
  -3   8   1        0.10       28.80     11.09 o 
  -2   8   1     1416.57     1563.52     95.00 o 
  -1   8   1      263.95      235.10     32.26 o 
   0   8   1     1224.86     1194.16     69.15 o 
   1   8   1      260.17      291.40     36.36 o 
   2   8   1     2036.55     2226.01    103.23 o 
   3   8   1       27.70       23.64      9.90 o 
   4   8   1       44.28       17.79     25.71 o 
   5   8   1      111.61      120.88     43.23 o 
   6   8   1       21.57        7.14     40.20 o 
   7   8   1       49.46       41.06     46.19 o 
  -7   9   1        6.98      -33.20     33.20 o 
  -6   9   1       41.49      -25.60     36.39 o 
  -5   9   1        2.13       -4.02     19.55 o 
  -4   9   1      156.24      130.11     24.83 o 
  -3   9   1        7.76      -17.57     17.57 o 
  -2   9   1       30.36       40.14     17.44 o 
  -1   9   1       83.28       91.34     20.83 o 
   0   9   1        0.07       17.37     11.46 o 
   1   9   1        0.02       -9.84      9.84 o 
   2   9   1     1448.97     1678.58    100.41 o 
   3   9   1        3.70      -10.06     27.11 o 
   4   9   1       65.22       70.88     21.62 o 
   5   9   1       39.57       22.79     67.42 o 
   6   9   1        2.75       37.89     30.49 o 
   7   9   1        0.06      -23.86     33.80 o 
  -7  10   1        0.22       32.32     47.18 o 
  -6  10   1       10.22       34.84     31.20 o 
  -5  10   1       84.56       92.42     31.29 o 
  -4  10   1       18.79       29.48     13.34 o 
  -3  10   1        1.97      -17.51     17.51 o 
  -2  10   1        5.07       15.20     17.29 o 
  -1  10   1       16.59       27.21     15.39 o 
   0  10   1      406.94      412.72     48.38 o 
   1  10   1        1.78       27.33     14.01 o 
   2  10   1       89.71       70.84     26.43 o 
   3  10   1      511.63      558.53     68.23 o 
   4  10   1        5.01      -21.29     36.77 o 
   5  10   1        5.71        8.09     29.58 o 
   6  10   1       33.92        7.83     37.84 o 
  -6  11   1        0.62       -2.32     29.56 o 
  -5  11   1       11.61      -15.15     30.69 o 
  -4  11   1      201.41      228.24     33.11 o 
  -3  11   1       22.33       10.40     25.87 o 
  -2  11   1      712.12      700.06     67.46 o 
  -1  11   1        5.33      -12.72     14.23 o 
   0  11   1      123.67      149.04     25.03 o 
   1  11   1        0.03      -10.65     16.22 o 
   2  11   1      261.47      265.57     38.96 o 
   3  11   1       34.22       53.11     19.77 o 
   4  11   1      320.49      350.57     72.76 o 
   5  11   1        2.77        0.10     28.02 o 
   6  11   1      151.75      177.02     67.52 o 
  -6  12   1        2.62       -2.66     51.05 o 
  -5  12   1       57.44      131.70     51.58 o 
  -4  12   1       30.18       23.44     12.81 o 
  -3  12   1      208.46      213.43     64.77 o 
  -2  12   1        0.21      -23.33     23.33 o 
  -1  12   1       17.78       23.11     15.57 o 
   0  12   1        6.49      -16.16     16.16 o 
   1  12   1      401.47      428.43     51.03 o 
   2  12   1       10.17      -15.71     20.91 o 
   3  12   1        7.81        1.20     18.39 o 
   4  12   1       37.41       42.20     68.17 o 
   5  12   1       23.70       60.42     27.84 o 
   6  12   1       73.85      197.00     43.67 o 
  -5  13   1        9.10       28.57     51.94 o 
  -4  13   1      103.51      123.30     45.09 o 
  -3  13   1        0.09      -20.89     20.89 o 
  -2  13   1       25.93       16.95     20.59 o 
  -1  13   1        8.56        9.25     19.87 o 
   0  13   1       29.95       44.60     22.72 o 
   1  13   1       28.00       20.31     19.66 o 
   2  13   1      134.25      185.12     33.05 o 
   3  13   1        1.49      -20.63     30.96 o 
   4  13   1       61.16       95.13     35.68 o 
   5  13   1        0.22       -4.22     36.09 o 
  -5  14   1       30.19       38.53     59.43 o 
  -4  14   1        5.02      -22.75     32.88 o 
  -3  14   1       61.99       39.75     24.77 o 
  -2  14   1        6.22       60.77     23.03 o 
  -1  14   1        1.22       31.42     21.88 o 
   0  14   1       30.82       40.35     21.41 o 
   1  14   1       78.81       61.50     22.97 o 
   2  14   1       53.16       78.05     29.65 o 
   3  14   1        0.00      -28.16     28.16 o 
   4  14   1        0.42       29.97     43.21 o 
   5  14   1        0.13       54.68     49.21 o 
  -4  15   1        2.10      -23.27     41.79 o 
  -3  15   1       85.80      113.22     43.27 o 
  -2  15   1       29.21       18.15     46.29 o 
  -1  15   1       12.75      -15.49     22.87 o 
   0  15   1        4.02        5.26     25.55 o 
   1  15   1        8.24        4.72     26.91 o 
   2  15   1        7.92       -6.85     44.29 o 
   3  15   1       51.40       32.21     42.09 o 
   4  15   1        1.54       35.48     50.16 o 
  -3  16   1        1.07       31.51     48.91 o 
  -2  16   1        2.86       -3.69     28.65 o 
  -1  16   1        4.10      -39.22     39.22 o 
   0  16   1       75.85      117.47     33.45 o 
   1  16   1        2.19      -13.80     30.22 o 
   2  16   1        0.01       61.80     45.84 o 
   3  16   1        0.08      -43.85     44.42 o 
  -2  17   1        2.20       54.66     35.01 o 
  -1  17   1        4.82      -21.86     33.10 o 
   0  17   1        0.11       13.71     39.22 o 
   1  17   1       25.34      109.55     63.39 o 
   2  17   1        0.94      -49.72     50.57 o 
  -8   0   2       11.72      -29.48     29.48 o 
  -7   0   2       92.04       70.62     32.33 o 
  -6   0   2     2357.89     2550.36    182.76 o 
  -5   0   2      110.21      105.88     52.24 o 
  -4   0   2     4545.84     5030.81    228.68 o 
  -3   0   2       78.85       49.87     26.34 o 
  -2   0   2    20935.58    21188.75    353.93 o 
  -1   0   2        0.08       -6.39      6.39 o 
   0   0   2     9761.08     9891.05    111.03 o 
   1   0   2       28.22       45.74     11.06 o 
   2   0   2    13639.48    14087.43    203.24 o 
   3   0   2       65.53       54.59     17.27 o 
   4   0   2      724.27      736.52     72.64 o 
   5   0   2      937.51      903.46     89.98 o 
   6   0   2       34.21        2.99     21.11 o 
   7   0   2      348.88      422.40    117.58 o 
   8   0   2       14.56       84.16     51.78 o 
  -8   1   2       17.38       20.53     33.49 o 
  -7   1   2      348.32      405.85     50.11 o 
  -6   1   2      474.63      396.48     53.34 o 
  -5   1   2     1161.82     1282.07    104.44 o 
  -4   1   2       41.83       -1.48     18.33 o 
  -3   1   2       27.87        9.62     19.99 o 
  -2   1   2      706.04      702.95     51.72 o 
  -1   1   2     5780.31     4724.19     50.55 o 
   0   1   2       60.19       66.67      8.38 o 
   1   1   2      833.66      663.98     21.92 o 
   2   1   2      846.92      818.81     34.41 o 
   3   1   2      454.92      437.32     42.88 o 
   4   1   2      567.25      576.20     46.60 o 
   5   1   2     1187.46     1266.31     76.00 o 
   6   1   2       45.71       49.28     23.27 o 
   7   1   2      110.84      145.76     48.22 o 
   8   1   2       15.77       -4.47     66.97 o 
  -8   2   2        5.19       13.83     21.48 o 
  -7   2   2       11.87      -15.80     15.80 o 
  -6   2   2      144.86      136.24     31.01 o 
  -5   2   2       23.90       10.51     15.08 o 
  -4   2   2     1789.56     1746.02    101.28 o 
  -3   2   2       78.50       65.76     34.10 o 
  -2   2   2     1962.83     2026.37     70.00 o 
  -1   2   2     3606.90     3661.71     61.59 o 
   0   2   2      108.91       98.48     10.23 o 
   1   2   2        2.67        6.68      4.58 o 
   2   2   2     1255.38     1278.20     43.17 o 
   3   2   2      260.27      315.86     35.32 o 
   4   2   2      366.37      397.05     39.81 o 
   5   2   2      183.76      207.93     30.97 o 
   6   2   2        0.03      -12.68     12.68 o 
   7   2   2      278.22      305.06     51.75 o 
   8   2   2       23.58       28.55     39.39 o 
  -8   3   2       83.88      120.61     40.20 o 
  -7   3   2      194.86      213.55     40.16 o 
  -6   3   2      265.75      255.98     39.30 o 
  -5   3   2       62.71       17.88     18.40 o 
  -4   3   2       60.76       74.88     26.94 o 
  -3   3   2      112.38      138.21     31.58 o 
  -2   3   2     3682.42     3590.53     71.64 o 
  -1   3   2     4089.12     4114.64     91.86 o 
   0   3   2     4975.21     5151.59     59.66 o 
   1   3   2      816.21      784.93     40.78 o 
   2   3   2     2392.44     2460.16     61.70 o 
   3   3   2     1463.58     1522.75     57.25 o 
   4   3   2     1061.43     1199.76     64.51 o 
   5   3   2      149.64      118.09     24.76 o 
   6   3   2      243.42      288.47     46.86 o 
   7   3   2        8.23       27.73     21.60 o 
   8   3   2       22.14      -27.45     57.96 o 
  -8   4   2       18.67       11.68     29.91 o 
  -7   4   2        0.02        1.79     18.39 o 
  -6   4   2       13.09       -8.15     16.31 o 
  -5   4   2     1666.79     1712.09     93.16 o 
  -4   4   2       89.53       88.33     21.15 o 
  -3   4   2     3376.70     3384.96     94.71 o 
  -2   4   2      430.36      349.70     27.79 o 
  -1   4   2      940.63      917.63     53.94 o 
   0   4   2      121.47      115.88     12.52 o 
   1   4   2     2847.76     3079.57     59.89 o 
   2   4   2      241.73      236.15     18.35 o 
   3   4   2      112.74      121.59     16.86 o 
   4   4   2        0.52       -8.55     11.08 o 
   5   4   2        7.58        4.46     12.70 o 
   6   4   2      144.38      173.08     56.51 o 
   7   4   2      122.00      121.21     29.03 o 
   8   4   2       14.40       17.68     58.81 o 
  -8   5   2       62.54      103.31     39.60 o 
  -7   5   2        9.71      -17.69     18.64 o 
  -6   5   2       28.01        9.65     17.94 o 
  -5   5   2       48.86       48.46     23.12 o 
  -4   5   2       52.94       28.77     16.72 o 
  -3   5   2      107.99      114.35     14.59 o 
  -2   5   2     1729.83     1520.95     73.46 o 
  -1   5   2       20.03       20.30      9.48 o 
   0   5   2    15131.36    15088.28    142.17 o 
   1   5   2      178.84      192.86     18.86 o 
   2   5   2      590.75      596.43     27.55 o 
   3   5   2      448.52      457.72     38.00 o 
   4   5   2       23.90       43.15     12.63 o 
   5   5   2        5.27       14.79     17.22 o 
   6   5   2       98.39       32.04     53.16 o 
   7   5   2       52.50       86.40     29.40 o 
  -8   6   2       30.43      110.13     39.78 o 
  -7   6   2       16.92       19.20     20.69 o 
  -6   6   2        1.55        0.92     19.32 o 
  -5   6   2      366.88      450.54     68.94 o 
  -4   6   2       62.94       63.65     31.45 o 
  -3   6   2      242.33      204.41     25.29 o 
  -2   6   2       14.47       30.27     12.52 o 
  -1   6   2      195.01      185.80     29.08 o 
   0   6   2      964.05      998.08     36.63 o 
   1   6   2       97.09       76.65     11.65 o 
   2   6   2       39.33       39.68      9.14 o 
   3   6   2     2064.93     2162.74     72.82 o 
   4   6   2       22.81       24.76     18.85 o 
   5   6   2        0.15       -1.14     34.03 o 
   6   6   2       25.57       12.38     25.54 o 
   7   6   2       26.67       42.71     29.08 o 
  -7   7   2       29.50       42.91     32.61 o 
  -6   7   2        3.23       15.52     22.77 o 
  -5   7   2        4.05       -3.26     16.70 o 
  -4   7   2      280.42      411.49     68.09 o 
  -3   7   2        0.17       -9.60      9.60 o 
  -2   7   2     3812.03     3727.17    125.68 o 
  -1   7   2      374.22      367.93     37.29 o 
   0   7   2     5196.60     5486.57     98.94 o 
   1   7   2       96.34       94.27     12.35 o 
   2   7   2        0.02       -1.90      8.09 o 
   3   7   2      364.31      360.37     26.74 o 
   4   7   2       21.58       11.37     14.16 o 
   5   7   2       79.47      134.93     45.65 o 
   6   7   2        1.97       28.15     27.11 o 
   7   7   2        7.38      -19.13     29.68 o 
  -7   8   2       26.95       54.93     35.13 o 
  -6   8   2       30.95       34.81     30.50 o 
  -5   8   2      237.43      236.28     50.99 o 
  -4   8   2      634.09      608.21     54.12 o 
  -3   8   2      206.57      231.56     29.10 o 
  -2   8   2       17.78       29.71     15.14 o 
  -1   8   2        3.48      -12.54     12.54 o 
   0   8   2      234.08      225.89     23.80 o 
   1   8   2       35.53       28.39      8.92 o 
   2   8   2      950.49      978.89     62.73 o 
   3   8   2       26.32       14.00     10.63 o 
   4   8   2      207.57      184.58    104.95 o 
   5   8   2       45.68       38.59     34.29 o 
   6   8   2        0.01        1.26     27.24 o 
   7   8   2       10.15       33.90     33.44 o 
  -7   9   2       27.54       26.15     34.20 o 
  -6   9   2        1.78        3.43     22.56 o 
  -5   9   2        0.03      -19.33     19.33 o 
  -4   9   2       14.17       -6.39     10.24 o 
  -3   9   2       16.54       57.88     23.32 o 
  -2   9   2       38.88        2.45     16.07 o 
  -1   9   2      139.55      112.65     40.59 o 
   0   9   2       48.07       43.98     13.45 o 
   1   9   2        3.56        2.58     10.08 o 
   2   9   2       43.68       26.91     15.63 o 
   3   9   2       77.15      106.48     15.88 o 
   4   9   2       30.43       16.82     34.07 o 
   5   9   2       27.48       -5.69     38.19 o 
   6   9   2        0.46       33.64     67.92 o 
   7   9   2       37.76      156.01     40.36 o 
  -7  10   2        3.59      -34.00     34.00 o 
  -6  10   2       83.49       44.85     48.11 o 
  -5  10   2       22.03       37.23     23.42 o 
  -4  10   2       83.66       81.67     15.41 o 
  -3  10   2       13.78       26.22     17.43 o 
  -2  10   2      107.93      107.81     28.37 o 
  -1  10   2       36.79       42.74     15.73 o 
   0  10   2      318.99      361.10     43.49 o 
   1  10   2      126.87      119.14     22.10 o 
   2  10   2     1413.73     1462.90     82.43 o 
   3  10   2       14.64       -2.04     40.30 o 
   4  10   2      248.44      209.22     56.94 o 
   5  10   2        0.56      -19.38     26.50 o 
   6  10   2       55.59      132.03     37.42 o 
  -6  11   2        1.36       -7.52     37.58 o 
  -5  11   2       49.15       68.07     26.99 o 
  -4  11   2        0.16      -12.07     12.07 o 
  -3  11   2      316.69      371.89     58.76 o 
  -2  11   2       24.71        7.56     14.90 o 
  -1  11   2        0.79       25.73     14.05 o 
   0  11   2       25.12       35.74     16.41 o 
   1  11   2       12.77       14.18     14.19 o 
   2  11   2       38.53       42.77     18.15 o 
   3  11   2        0.23       27.27     23.15 o 
   4  11   2       66.84       66.27     32.85 o 
   5  11   2        0.41       -7.87     29.92 o 
   6  11   2        5.47      -25.22     34.35 o 
  -6  12   2        0.14        2.86     44.74 o 
  -5  12   2        0.09      -36.69     36.69 o 
  -4  12   2      199.89      183.83     27.76 o 
  -3  12   2        6.38       -1.94     32.01 o 
  -2  12   2       13.10       41.86     18.20 o 
  -1  12   2        0.85       14.07     17.31 o 
   0  12   2        4.65      -10.25     17.30 o 
   1  12   2       10.20       22.66     18.15 o 
   2  12   2        7.97       -7.84     15.95 o 
   3  12   2        1.13      -22.18     22.18 o 
   4  12   2       16.90       20.12     28.40 o 
   5  12   2        0.69      -29.11     29.11 o 
   6  12   2       24.65        5.25     37.93 o 
  -5  13   2        0.18       -3.09     41.79 o 
  -4  13   2        5.52       -8.38     14.10 o 
  -3  13   2        0.02       -8.28     21.50 o 
  -2  13   2       17.37       25.26     20.00 o 
  -1  13   2       15.33        4.28     19.11 o 
   0  13   2        3.26       -1.59     18.32 o 
   1  13   2       31.37       30.57     22.94 o 
   2  13   2       73.97      127.14     48.31 o 
   3  13   2        8.40       -5.52     29.99 o 
   4  13   2        0.08      -20.81     42.68 o 
   5  13   2        3.36       21.21     34.17 o 
  -5  14   2        7.74       46.82     54.23 o 
  -4  14   2        2.50        4.44     16.81 o 
  -3  14   2        6.33      -17.19     24.73 o 
  -2  14   2       48.66       37.86     24.30 o 
  -1  14   2       10.31      -19.21     24.63 o 
   0  14   2       15.92       54.71     33.79 o 
   1  14   2       38.06       21.81     31.04 o 
   2  14   2       54.53        0.79     28.11 o 
   3  14   2        2.77       38.26     35.94 o 
   4  14   2       30.30       52.28     40.54 o 
  -4  15   2        8.87      -12.35     52.16 o 
  -3  15   2       46.73       79.96     29.56 o 
  -2  15   2       17.98       -4.24     22.99 o 
  -1  15   2       12.34       -7.87     22.05 o 
   0  15   2        2.74       26.59     24.85 o 
   1  15   2       14.12       14.96     24.81 o 
   2  15   2        0.80      -24.81     38.17 o 
   3  15   2        0.12       -8.45     33.24 o 
   4  15   2        2.58      114.76     46.14 o 
  -3  16   2        0.49      -14.04     32.38 o 
  -2  16   2        0.72      -29.66     29.66 o 
  -1  16   2        1.77       -3.17     30.12 o 
   0  16   2       16.91        9.22     26.96 o 
   1  16   2       57.49      242.18     76.06 o 
   2  16   2        0.14      -17.08     41.14 o 
   3  16   2        0.00      -46.10     48.70 o 
  -2  17   2        0.55      -22.91     30.96 o 
  -1  17   2        0.01       10.33     33.31 o 
   0  17   2       13.04       72.52     60.90 o 
   1  17   2        1.89      -45.57     45.57 o 
  -8   1   3       22.40       76.43     30.97 o 
  -7   1   3        0.02       13.63     15.98 o 
  -6   1   3      585.80      588.57     82.89 o 
  -5   1   3       90.60       89.02     33.53 o 
  -4   1   3        0.78        2.95     24.11 o 
  -3   1   3       67.68       48.75     23.87 o 
  -2   1   3    10081.31    10229.49    159.32 o 
  -1   1   3      415.66      429.66     19.14 o 
   0   1   3      588.17      534.37     20.61 o 
   1   1   3        0.10        7.16      8.06 o 
   2   1   3     1992.51     1947.87     52.75 o 
   3   1   3      341.92      331.56     31.44 o 
   4   1   3      127.54      126.20     20.28 o 
   5   1   3       12.70       10.26     13.32 o 
   6   1   3        5.91       13.64     16.89 o 
   7   1   3       38.98      -25.75     28.45 o 
   8   1   3       14.02        5.51     37.37 o 
  -8   2   3       16.06       11.90     21.40 o 
  -7   2   3       64.76        7.02     21.14 o 
  -6   2   3      259.03      231.97     50.56 o 
  -5   2   3       16.15       32.87     17.95 o 
  -4   2   3      757.29      642.10     87.90 o 
  -3   2   3      179.82      191.10     34.37 o 
  -2   2   3     3586.15     3673.00     96.81 o 
  -1   2   3    13578.06    13774.77    122.86 o 
   0   2   3     4534.50     4604.92     60.77 o 
   1   2   3       84.31       56.72     14.28 o 
   2   2   3     1479.55     1552.16     46.30 o 
   3   2   3       55.65       42.23     16.53 o 
   4   2   3       34.45       24.73     12.82 o 
   5   2   3      250.41      226.47     36.84 o 
   6   2   3       26.48       31.86     20.54 o 
   7   2   3        3.39       34.58     70.79 o 
   8   2   3       37.00       39.80    117.22 o 
  -8   3   3       12.91       32.07     24.54 o 
  -7   3   3      136.88      164.36     42.59 o 
  -6   3   3      323.66      320.78     47.76 o 
  -5   3   3       14.16       23.41     18.87 o 
  -4   3   3       82.81       34.14     21.35 o 
  -3   3   3       73.93       39.42     30.63 o 
  -2   3   3     1704.78     1623.55     49.87 o 
  -1   3   3     1827.89     1806.87     55.26 o 
   0   3   3     5766.86     5858.22     67.84 o 
   1   3   3     1403.15     1428.19     56.46 o 
   2   3   3     4256.66     4477.71     81.88 o 
   3   3   3      194.82      210.90     26.42 o 
   4   3   3      138.80      169.18     25.72 o 
   5   3   3       30.40       13.45     16.04 o 
   6   3   3        0.51        8.74     20.20 o 
   7   3   3       23.72       22.43     22.33 o 
   8   3   3        2.55      -51.97     51.97 o 
  -8   4   3       40.36       70.42     24.18 o 
  -7   4   3        6.37       45.39     22.52 o 
  -6   4   3       71.36       15.04     21.31 o 
  -5   4   3      154.56      151.75     40.23 o 
  -4   4   3      219.02      203.59     44.25 o 
  -3   4   3     1327.00     1446.17     82.81 o 
  -2   4   3      591.49      531.16     35.36 o 
  -1   4   3      169.51      156.69     20.79 o 
   0   4   3      665.02      670.12     26.31 o 
   1   4   3      141.67      167.71     18.55 o 
   2   4   3     3063.49     3190.20     72.55 o 
   3   4   3      402.83      367.14     34.11 o 
   4   4   3       92.52       71.83     18.45 o 
   5   4   3      106.16       89.65     22.96 o 
   6   4   3        0.04        7.56     19.39 o 
   7   4   3       26.13      105.09     46.97 o 
  -8   5   3        5.25       -2.35     31.58 o 
  -7   5   3       80.23       69.69     51.44 o 
  -6   5   3       13.85       16.76     24.19 o 
  -5   5   3      745.26      754.16     92.10 o 
  -4   5   3        0.81       -8.73     22.48 o 
  -3   5   3      126.73      115.69     18.79 o 
  -2   5   3       26.09        9.28     15.55 o 
  -1   5   3      574.14      606.27     50.35 o 
   0   5   3      439.99      463.74     32.44 o 
   1   5   3      941.35      992.30     38.27 o 
   2   5   3       69.82       62.06      8.66 o 
   3   5   3        1.03       -7.73     10.38 o 
   4   5   3       27.72       25.42     12.62 o 
   5   5   3       36.81       31.80     18.62 o 
   6   5   3       43.15       10.84     23.13 o 
   7   5   3        0.64      -59.14     59.14 o 
  -8   6   3        1.52       54.62     35.55 o 
  -7   6   3       71.97       12.92     29.60 o 
  -6   6   3        7.71       22.77     20.45 o 
  -5   6   3       20.88       31.39     25.26 o 
  -4   6   3      539.59      502.11     70.31 o 
  -3   6   3        1.57       28.24     10.86 o 
  -2   6   3     1342.31     1283.64     81.26 o 
  -1   6   3       67.30       94.29     20.78 o 
   0   6   3      526.20      573.87     30.47 o 
   1   6   3      419.63      427.25     29.47 o 
   2   6   3        0.67       -0.99      7.82 o 
   3   6   3        2.15       -9.04      9.04 o 
   4   6   3      507.01      454.65     54.53 o 
   5   6   3       32.16       59.82     27.17 o 
   6   6   3       58.07       54.21     30.18 o 
   7   6   3       19.00       28.46     39.62 o 
  -7   7   3      456.91      598.82    134.51 o 
  -6   7   3        5.43       25.48     32.65 o 
  -5   7   3      251.94      292.19     81.51 o 
  -4   7   3       39.52       36.99     20.37 o 
  -3   7   3      517.80      541.18     44.98 o 
  -2   7   3       15.62       16.83     11.35 o 
  -1   7   3      908.30     1091.86     61.10 o 
   0   7   3        5.19        5.30      6.84 o 
   1   7   3     1880.62     2061.94     62.71 o 
   2   7   3        9.09       17.12      9.18 o 
   3   7   3       52.82       43.97     10.61 o 
   4   7   3      351.04      272.06     60.87 o 
   5   7   3       41.52       10.96     25.25 o 
   6   7   3       94.60       56.92     32.13 o 
   7   7   3       40.41       84.17     33.52 o 
  -7   8   3       26.71       56.59     44.40 o 
  -6   8   3       21.26       69.80     29.02 o 
  -5   8   3       37.53      -17.80     31.53 o 
  -4   8   3     1841.19     1949.84    109.34 o 
  -3   8   3      259.71      229.08     42.37 o 
  -2   8   3      338.86      292.81     44.79 o 
  -1   8   3       35.67       43.11     12.63 o 
   0   8   3        0.48        7.48      7.17 o 
   1   8   3       47.86       29.82     16.86 o 
   2   8   3      265.97      255.57     28.50 o 
   3   8   3       27.41       -6.66     24.10 o 
   4   8   3      248.28      206.29     77.96 o 
   5   8   3       24.14       14.41     27.84 o 
   6   8   3       37.17       73.00     33.52 o 
   7   8   3      102.30       93.91     73.88 o 
  -7   9   3       22.31      131.31     49.72 o 
  -6   9   3       14.73       58.92     28.25 o 
  -5   9   3       76.58       41.78     24.61 o 
  -4   9   3        0.76      -15.15     15.15 o 
  -3   9   3      365.83      336.96     52.06 o 
  -2   9   3       27.33       23.63     22.59 o 
  -1   9   3       29.44       18.39     13.07 o 
   0   9   3      338.89      344.07     38.99 o 
   1   9   3       74.61       51.77     12.54 o 
   2   9   3      127.74      108.99     21.10 o 
   3   9   3        4.56        2.10     41.80 o 
   4   9   3      117.21      102.17     54.91 o 
   5   9   3       14.24       21.53     27.46 o 
   6   9   3       64.79       73.67     34.47 o 
  -7  10   3       18.56       72.50     45.84 o 
  -6  10   3        5.11       15.11     22.78 o 
  -5  10   3        8.15       27.83     20.32 o 
  -4  10   3       34.61       52.65     17.39 o 
  -3  10   3      424.87      499.73     65.87 o 
  -2  10   3       55.18       37.68     16.63 o 
  -1  10   3      278.98      268.25     35.37 o 
   0  10   3       36.29       49.11     14.89 o 
   1  10   3      480.26      480.90     50.43 o 
   2  10   3      243.53      219.08     30.14 o 
   3  10   3      130.55      187.16     48.86 o 
   4  10   3      163.94      131.57     45.81 o 
   5  10   3        1.20      -27.27     29.40 o 
   6  10   3        1.53      -28.48     41.01 o 
  -6  11   3       79.31       61.50     45.86 o 
  -5  11   3       38.55       52.81     40.39 o 
  -4  11   3        4.93      -12.01     12.01 o 
  -3  11   3        8.00       16.77     17.68 o 
  -2  11   3      449.40      500.48     65.62 o 
  -1  11   3        4.75      -15.30     15.30 o 
   0  11   3     1523.32     1646.22    114.05 o 
   1  11   3        0.03       -1.11     15.07 o 
   2  11   3       92.68      108.05     26.28 o 
   3  11   3       28.63       26.42     25.34 o 
   4  11   3        0.42      -39.21     67.73 o 
   5  11   3        0.03       32.91     30.54 o 
   6  11   3       65.26      135.29     41.82 o 
  -6  12   3        2.64      -43.13     43.13 o 
  -5  12   3       24.05       60.54     42.96 o 
  -4  12   3        0.41       -0.76     12.67 o 
  -3  12   3       71.01      117.04     29.27 o 
  -2  12   3        0.52        9.82     20.11 o 
  -1  12   3       72.31       91.72     26.55 o 
   0  12   3       72.69      101.18     39.48 o 
   1  12   3        8.04       17.88     17.47 o 
   2  12   3      137.73       87.90     78.44 o 
   3  12   3        5.31       14.20     38.00 o 
   4  12   3       15.02       -5.01     29.43 o 
   5  12   3        5.07       41.69     35.76 o 
  -5  13   3        4.86       21.11     16.58 o 
  -4  13   3        0.20        7.81     14.46 o 
  -3  13   3        0.09       11.05     21.85 o 
  -2  13   3      123.58      176.04     36.81 o 
  -1  13   3       24.13       23.69     19.62 o 
   0  13   3      120.89      159.39     38.04 o 
   1  13   3        1.48       43.01     20.31 o 
   2  13   3      287.77      250.90     77.74 o 
   3  13   3        1.28      -11.32     31.54 o 
   4  13   3        0.09      -38.72     38.72 o 
   5  13   3        6.38       28.14     32.22 o 
  -5  14   3        0.26       11.57     48.87 o 
  -4  14   3        4.50      -10.56     16.56 o 
  -3  14   3       27.73       24.98     23.62 o 
  -2  14   3       37.60       60.14     25.00 o 
  -1  14   3       34.74        4.17     38.12 o 
   0  14   3       11.44        2.26     20.44 o 
   1  14   3       64.05       43.31     29.52 o 
   2  14   3      100.30       91.33     34.07 o 
   3  14   3        3.83      -12.85     29.46 o 
   4  14   3       28.63       34.42     58.15 o 
  -4  15   3       12.71       35.58     17.44 o 
  -3  15   3        7.86      -22.26     38.92 o 
  -2  15   3       33.50       80.75     32.24 o 
  -1  15   3       22.84       69.16     27.76 o 
   0  15   3        2.73       -7.10     21.56 o 
   1  15   3       10.21       28.62     49.52 o 
   2  15   3        0.54       26.75    106.20 o 
   3  15   3        0.43       -5.25     34.26 o 
   4  15   3       10.83      -36.59     36.59 o 
  -3  16   3        0.14      -20.23     26.86 o 
  -2  16   3       10.92       12.48     25.46 o 
  -1  16   3        1.17       -5.75     27.22 o 
   0  16   3       35.96       71.22     68.00 o 
   1  16   3        4.75      -18.87     33.83 o 
   2  16   3        2.34       83.92     63.35 o 
   3  16   3        0.40       -9.70     36.99 o 
  -2  17   3        3.18      -68.56     79.79 o 
  -1  17   3        5.66        2.78     34.58 o 
   0  17   3        1.05        0.68     48.79 o 
   1  17   3       47.32      103.17     51.82 o 
  -8   0   4      428.70      469.23     77.27 o 
  -7   0   4        4.41       37.19     33.44 o 
  -6   0   4      289.60      206.13     76.47 o 
  -5   0   4        6.86        0.81     21.64 o 
  -4   0   4     3164.54     3040.61    186.48 o 
  -3   0   4        5.68        7.10     19.03 o 
  -2   0   4    19641.00    19536.94    374.06 o 
  -1   0   4       15.28       12.59      8.25 o 
   0   0   4     9880.88    10751.75    225.74 o 
   1   0   4     1689.81     1841.81     61.38 o 
   2   0   4        0.57       -3.44     13.22 o 
   3   0   4     2302.56     2628.70    106.37 o 
   4   0   4      242.05      207.87     40.45 o 
   5   0   4       19.54       -7.11     23.39 o 
   6   0   4      282.33      255.55     84.18 o 
   7   0   4       28.94       14.45     46.41 o 
   8   0   4        0.47      -54.06     54.06 o 
  -8   1   4       33.04       37.63     24.41 o 
  -7   1   4        4.85       11.62     20.62 o 
  -6   1   4       53.69       70.69     31.71 o 
  -5   1   4      883.95      792.04     98.98 o 
  -4   1   4       51.28       55.77     25.89 o 
  -3   1   4       26.18      -18.85     23.05 o 
  -2   1   4     1696.24     1697.99     56.17 o 
  -1   1   4     3109.17     3346.20     46.80 o 
   0   1   4     3085.07     3171.22     52.39 o 
   1   1   4     6002.42     6534.35    116.38 o 
   2   1   4      139.71      132.66     16.42 o 
   3   1   4     1506.89     1619.90     59.10 o 
   4   1   4      205.25      227.72     29.35 o 
   5   1   4       14.52        5.52     15.99 o 
   6   1   4      310.79      282.78     62.05 o 
   7   1   4       14.34        1.86     30.91 o 
   8   1   4       11.13      -18.06     39.07 o 
  -8   2   4       16.33       58.79     23.80 o 
  -7   2   4       43.36       83.68     36.36 o 
  -6   2   4       25.23       34.23     32.16 o 
  -5   2   4        4.93       -4.63     15.70 o 
  -4   2   4      286.66      233.61     45.73 o 
  -3   2   4        7.04       -0.21     11.62 o 
  -2   2   4     4150.17     4400.20    109.74 o 
  -1   2   4      513.66      528.53     32.55 o 
   0   2   4     3638.84     3891.14     60.32 o 
   1   2   4     1252.57     1288.31     55.00 o 
   2   2   4      256.88      293.50     23.06 o 
   3   2   4      719.40      678.18     42.18 o 
   4   2   4      496.61      525.52     44.64 o 
   5   2   4      199.98      167.38     32.64 o 
   6   2   4       56.16       39.28     25.13 o 
   7   2   4       29.19      -26.98     31.66 o 
  -8   3   4        8.01       -8.01     23.90 o 
  -7   3   4      118.18      117.90     34.81 o 
  -6   3   4      206.73      246.88     80.95 o 
  -5   3   4       12.98       22.62     21.45 o 
  -4   3   4      879.45      753.30     81.49 o 
  -3   3   4        4.06      -10.07     14.12 o 
  -2   3   4      406.05      369.74     32.48 o 
  -1   3   4     1289.70     1302.80     42.50 o 
   0   3   4     5189.38     5193.61     76.75 o 
   1   3   4      917.17      907.57     53.13 o 
   2   3   4     7468.23     7588.58    137.45 o 
   3   3   4       16.19       16.23      9.52 o 
   4   3   4      258.07      219.44     35.25 o 
   5   3   4      266.42      295.62     88.01 o 
   6   3   4        2.65       -7.84     18.32 o 
   7   3   4      114.85      122.45     42.94 o 
  -8   4   4        0.01      -28.61     28.61 o 
  -7   4   4      297.44      325.40     82.51 o 
  -6   4   4      143.41      140.36     37.57 o 
  -5   4   4       35.29       37.37     22.31 o 
  -4   4   4       71.54       48.65     51.93 o 
  -3   4   4     2107.41     2082.53     93.37 o 
  -2   4   4       17.32        5.98      6.38 o 
  -1   4   4     2132.82     2163.96     59.19 o 
   0   4   4     1421.37     1427.84     43.81 o 
   1   4   4      163.38      180.40     18.28 o 
   2   4   4     1192.25     1115.04     43.58 o 
   3   4   4      517.65      481.59     36.70 o 
   4   4   4      280.09      228.85     40.30 o 
   5   4   4      323.33      344.17     51.39 o 
   6   4   4        5.33        7.55     20.90 o 
   7   4   4        8.89      -10.49     48.77 o 
  -8   5   4       35.83       90.68     52.14 o 
  -7   5   4       23.31       48.44     22.03 o 
  -6   5   4      229.92      262.79     52.44 o 
  -5   5   4       28.59        6.16     34.28 o 
  -4   5   4      273.43      223.05     45.57 o 
  -3   5   4        0.01        2.01      7.65 o 
  -2   5   4      485.43      487.82     51.01 o 
  -1   5   4       75.50       80.60     15.66 o 
   0   5   4     2573.82     2469.58     52.77 o 
   1   5   4        3.51        9.68      7.38 o 
   2   5   4     2759.07     2740.32     49.03 o 
   3   5   4      556.02      528.20     39.95 o 
   4   5   4      674.05      754.16     87.39 o 
   5   5   4      442.51      474.84     63.16 o 
   6   5   4        7.62       23.87     26.35 o 
   7   5   4      195.43      306.20    102.13 o 
  -8   6   4       21.53      -32.53     39.63 o 
  -7   6   4      140.28      205.31     50.08 o 
  -6   6   4       23.81       65.65     26.26 o 
  -5   6   4       99.79       76.20     39.39 o 
  -4   6   4        0.06       -9.79     14.83 o 
  -3   6   4      942.06     1012.29     58.62 o 
  -2   6   4       11.49       16.68     11.86 o 
  -1   6   4       77.33       51.55     13.29 o 
   0   6   4       44.01       41.29     11.07 o 
   1   6   4      137.43       95.52     16.88 o 
   2   6   4      176.99      221.37     34.86 o 
   3   6   4      630.97      637.57     60.05 o 
   4   6   4      416.75      417.79     56.43 o 
   5   6   4      112.03      110.30     72.11 o 
   6   6   4        1.94      -13.17     25.10 o 
   7   6   4        9.82       56.05     29.06 o 
  -7   7   4       12.99      -13.92     25.19 o 
  -6   7   4      313.91      314.02     55.29 o 
  -5   7   4       42.02       48.91     25.69 o 
  -4   7   4      181.06      223.69     42.99 o 
  -3   7   4       79.69       71.80     16.63 o 
  -2   7   4       10.14       -7.24     11.21 o 
  -1   7   4       30.20       25.06      9.36 o 
   0   7   4      447.88      416.12     28.11 o 
   1   7   4      478.26      473.32     34.39 o 
   2   7   4       45.07       61.68     12.38 o 
   3   7   4       43.79       27.76     26.49 o 
   4   7   4       10.33        4.09     20.21 o 
   5   7   4       57.27       36.57     30.63 o 
   6   7   4        7.65        9.49     38.51 o 
   7   7   4       32.93       47.05     33.25 o 
  -7   8   4        0.49       -7.54     24.08 o 
  -6   8   4       16.34       13.60     21.02 o 
  -5   8   4       24.23      -19.78     19.78 o 
  -4   8   4      454.95      411.85     42.87 o 
  -3   8   4      300.25      290.55     34.80 o 
  -2   8   4      527.15      537.65     64.53 o 
  -1   8   4       66.61       47.68     12.96 o 
   0   8   4      137.99      137.64     17.69 o 
   1   8   4       11.27       29.99     11.00 o 
   2   8   4       39.56       17.39     11.56 o 
   3   8   4       79.97       83.61     30.70 o 
   4   8   4       49.79       48.38     30.12 o 
   5   8   4        7.47       23.12     29.33 o 
   6   8   4        9.49      -22.00     26.69 o 
   7   8   4       53.69      148.78     37.72 o 
  -7   9   4       18.99       56.67     27.19 o 
  -6   9   4        0.04       13.50     22.20 o 
  -5   9   4       76.19       35.35     35.45 o 
  -4   9   4       90.91       95.75     23.17 o 
  -3   9   4      514.04      537.58     86.19 o 
  -2   9   4        0.01       -0.20     15.85 o 
  -1   9   4       43.67       40.16     12.91 o 
   0   9   4       71.63       55.59     16.70 o 
   1   9   4        0.10       -4.20     11.18 o 
   2   9   4       53.23       68.13     26.75 o 
   3   9   4       32.14       24.04     24.49 o 
   4   9   4      252.94      260.74     60.18 o 
   5   9   4        0.45      -18.64     23.74 o 
   6   9   4       57.50       31.62     33.67 o 
  -6  10   4       21.13       29.29     47.79 o 
  -5  10   4        6.01       -6.52     19.88 o 
  -4  10   4      132.99      116.77     22.28 o 
  -3  10   4        4.58      -10.65     17.10 o 
  -2  10   4      527.45      523.21     75.42 o 
  -1  10   4       13.26        1.25     13.35 o 
   0  10   4     1011.02     1012.89     87.82 o 
   1  10   4       42.28       24.39     15.67 o 
   2  10   4        0.72       -7.38     22.27 o 
   3  10   4       54.10       35.07     28.26 o 
   4  10   4       17.67       41.47     25.43 o 
   5  10   4        0.00       48.35     28.91 o 
   6  10   4        7.18        4.41     30.38 o 
  -6  11   4        0.75      -24.86     24.86 o 
  -5  11   4      167.98      170.30     45.26 o 
  -4  11   4        2.03       39.33     12.79 o 
  -3  11   4        0.72       14.70     21.76 o 
  -2  11   4        1.19       -5.57     20.98 o 
  -1  11   4       26.48       28.24     16.76 o 
   0  11   4        0.02       11.25     19.29 o 
   1  11   4      366.24      328.31     50.06 o 
   2  11   4        3.76        7.39     24.27 o 
   3  11   4       50.87       43.59     26.48 o 
   4  11   4       78.78       31.40     29.83 o 
   5  11   4        8.66        8.89     30.92 o 
   6  11   4       16.99        0.28     37.06 o 
  -6  12   4       16.74       21.43     27.96 o 
  -5  12   4        0.36        5.50     24.32 o 
  -4  12   4       60.13      141.67     21.38 o 
  -3  12   4        0.33       40.22     20.53 o 
  -2  12   4       16.82        1.43     23.39 o 
  -1  12   4       20.39       10.57     18.12 o 
   0  12   4        1.18        4.26     17.90 o 
   1  12   4        4.60      -36.75     36.75 o 
   2  12   4       12.38      -10.62     24.02 o 
   3  12   4        0.39       24.86     39.36 o 
   4  12   4       30.14       41.81     42.31 o 
   5  12   4       13.31       13.32     34.11 o 
  -5  13   4        2.38       10.27     17.18 o 
  -4  13   4       11.21       26.10     17.21 o 
  -3  13   4        0.29      -16.34     21.28 o 
  -2  13   4        0.51       19.53     22.41 o 
  -1  13   4       68.32       58.47     24.72 o 
   0  13   4        2.07        5.75     20.69 o 
   1  13   4        4.73       13.70     27.16 o 
   2  13   4       61.57       56.69     33.77 o 
   3  13   4        0.68       46.50     32.54 o 
   4  13   4      108.57       82.57     51.33 o 
   5  13   4       36.11       43.21     66.42 o 
  -5  14   4        0.25       12.18     18.51 o 
  -4  14   4        0.79       -2.78     17.71 o 
  -3  14   4        0.03       -7.25     21.75 o 
  -2  14   4       49.11       62.22     27.97 o 
  -1  14   4       32.90       54.53     22.35 o 
   0  14   4      121.77       65.70     41.02 o 
   1  14   4       12.78      -19.43     27.02 o 
   2  14   4        0.03      -12.84     47.44 o 
   3  14   4        0.73      -10.28     32.54 o 
   4  14   4       31.27       90.98     51.50 o 
  -4  15   4        8.27      -19.99     23.46 o 
  -3  15   4        0.16       -3.44     25.12 o 
  -2  15   4        9.72       33.49     24.64 o 
  -1  15   4        2.13      -12.56     25.63 o 
   0  15   4       13.61      -27.38     27.38 o 
   1  15   4        7.20       -4.07     31.88 o 
   2  15   4        0.37        6.30     36.28 o 
   3  15   4        2.84       -7.79     35.08 o 
  -3  16   4        3.01       22.57     43.44 o 
  -2  16   4        8.39       55.63     31.15 o 
  -1  16   4        1.44       42.06     35.18 o 
   0  16   4        2.86       46.61     33.59 o 
   1  16   4        4.31      -33.03     33.03 o 
   2  16   4        2.96       69.26     37.80 o 
  -1  17   4        0.05        5.43     37.80 o 
   0  17   4       23.90       26.11     77.81 o 
   1  17   4        0.44       32.73     39.13 o 
  -8   1   5        1.83      -36.34     36.98 o 
  -7   1   5        2.34       50.75     26.12 o 
  -6   1   5      109.91      149.13     48.92 o 
  -5   1   5       26.19       40.11     19.67 o 
  -4   1   5     1529.74     1564.14    108.05 o 
  -3   1   5       95.25       71.42     27.86 o 
  -2   1   5       17.26        5.72      6.77 o 
  -1   1   5       11.58        8.63      5.36 o 
   0   1   5      250.52      236.20     23.27 o 
   1   1   5      269.59      279.12     31.69 o 
   2   1   5      292.65      261.56     22.63 o 
   3   1   5      146.47      116.31     18.81 o 
   4   1   5      115.60      150.29     22.42 o 
   5   1   5      202.33      231.95     40.13 o 
   6   1   5      147.75      133.17     42.97 o 
   7   1   5        5.77        5.71     64.19 o 
  -8   2   5       20.42      -26.49     26.49 o 
  -7   2   5      179.48      147.23     45.24 o 
  -6   2   5      104.85      130.56     37.39 o 
  -5   2   5      171.64      205.81     48.84 o 
  -4   2   5      139.84       84.77     31.35 o 
  -3   2   5     1130.94     1366.41     80.88 o 
  -2   2   5      394.67      402.83     31.17 o 
  -1   2   5      480.11      454.21     23.98 o 
   0   2   5     1141.05     1173.28     36.70 o 
   1   2   5       14.71       13.51     10.57 o 
   2   2   5     1314.65     1370.19     40.93 o 
   3   2   5       52.17       52.95     12.41 o 
   4   2   5      216.71      195.93     35.35 o 
   5   2   5       36.65       56.13     19.98 o 
   6   2   5       64.32       -3.94     52.33 o 
   7   2   5        7.30       -3.23     43.76 o 
  -8   3   5        5.14       29.44     27.52 o 
  -7   3   5      191.36      133.67     45.19 o 
  -6   3   5      110.81       64.38     33.16 o 
  -5   3   5       45.38       57.93     29.01 o 
  -4   3   5     1308.31     1420.58    107.64 o 
  -3   3   5        5.38        6.85     10.79 o 
  -2   3   5      374.37      329.02     23.80 o 
  -1   3   5      514.06      518.04     32.29 o 
   0   3   5        0.26        2.18      5.33 o 
   1   3   5       13.82       19.29     11.49 o 
   2   3   5     1745.62     1802.35     79.07 o 
   3   3   5      366.07      385.18     31.33 o 
   4   3   5      317.31      302.27     45.46 o 
   5   3   5      563.27      503.92     63.08 o 
   6   3   5        3.43      -26.97     30.90 o 
   7   3   5       84.26       18.97     58.02 o 
  -8   4   5       35.75       24.63     36.92 o 
  -7   4   5       95.30      126.81     35.40 o 
  -6   4   5       54.48       90.99     31.95 o 
  -5   4   5       86.35       57.91     66.29 o 
  -4   4   5        0.37       45.18     22.83 o 
  -3   4   5       32.02       -5.07     18.57 o 
  -2   4   5      250.48      257.70     22.21 o 
  -1   4   5      290.28      279.51     25.49 o 
   0   4   5       89.15      110.84     14.66 o 
   1   4   5       93.45       89.31     12.51 o 
   2   4   5      756.70      775.47     31.11 o 
   3   4   5        4.02      -12.10     20.84 o 
   4   4   5      285.42      247.37     44.40 o 
   5   4   5        0.01        3.31     17.13 o 
   6   4   5       90.11      102.93     28.61 o 
   7   4   5       40.40        7.84     54.85 o 
  -8   5   5        0.75       45.58     26.92 o 
  -7   5   5       14.96       22.90     22.43 o 
  -6   5   5        8.42        4.89     20.82 o 
  -5   5   5      216.56      194.58     46.21 o 
  -4   5   5       60.39       29.30     19.03 o 
  -3   5   5       46.68       49.11     13.20 o 
  -2   5   5        6.25       -2.45      7.68 o 
  -1   5   5        8.35       -5.18      5.43 o 
   0   5   5      505.79      467.43     32.31 o 
   1   5   5        2.85       17.80      7.03 o 
   2   5   5        1.62       -3.59     10.38 o 
   3   5   5       84.52       69.42     22.76 o 
   4   5   5       12.27       12.22     18.62 o 
   5   5   5       18.25      -12.87     22.14 o 
   6   5   5       96.81       19.68     26.56 o 
   7   5   5       21.10       26.00     51.22 o 
  -7   6   5        0.21        8.60     24.29 o 
  -6   6   5      124.35      121.72     62.55 o 
  -5   6   5        0.21      -14.77     16.97 o 
  -4   6   5       42.00       71.71     26.91 o 
  -3   6   5        7.72       25.56     10.52 o 
  -2   6   5     1342.13     1346.99     86.74 o 
  -1   6   5       11.49       21.78      7.03 o 
   0   6   5     1154.22     1072.32     37.89 o 
   1   6   5       53.30       39.11     11.19 o 
   2   6   5       61.17       49.26     12.57 o 
   3   6   5      259.72      230.50     49.33 o 
   4   6   5       20.79       24.43     17.80 o 
   5   6   5       10.55       51.24     26.88 o 
   6   6   5       31.85       23.26     35.24 o 
   7   6   5       38.60       65.87     63.11 o 
  -7   7   5       19.17        6.27     39.23 o 
  -6   7   5       15.29       17.01     64.06 o 
  -5   7   5      141.49      131.60     39.14 o 
  -4   7   5       18.96       24.75     19.65 o 
  -3   7   5     1038.92     1001.67     63.39 o 
  -2   7   5      203.06      179.13     33.13 o 
  -1   7   5      161.76      124.02     22.76 o 
   0   7   5      168.87      178.23     18.40 o 
   1   7   5      350.88      359.96     34.57 o 
   2   7   5      281.88      288.62     41.57 o 
   3   7   5      234.23      171.93     34.02 o 
   4   7   5        2.62       72.25     27.87 o 
   5   7   5       14.26       -4.67     38.22 o 
   6   7   5       56.12       48.02     34.25 o 
   7   7   5       20.72       60.51     55.44 o 
  -7   8   5       10.27       45.87     26.80 o 
  -6   8   5       75.56       71.97     29.12 o 
  -5   8   5       22.47        7.85     27.39 o 
  -4   8   5      389.27      383.12     43.32 o 
  -3   8   5       67.58       39.99     14.81 o 
  -2   8   5      681.82      775.76     75.55 o 
  -1   8   5       76.77       64.63     16.83 o 
   0   8   5     1132.90     1136.54     61.76 o 
   1   8   5      163.75      157.92     21.49 o 
   2   8   5      400.68      365.24     47.76 o 
   3   8   5      144.45      157.84     43.72 o 
   4   8   5        4.86       61.66     29.40 o 
   5   8   5       41.77       40.37     24.82 o 
   6   8   5        1.95       -8.57     27.15 o 
  -7   9   5        4.54       32.61     27.63 o 
  -6   9   5       14.49       71.42     25.49 o 
  -5   9   5        0.44        7.24     20.54 o 
  -4   9   5       23.18        4.40     28.33 o 
  -3   9   5      308.57      254.75     75.23 o 
  -2   9   5       29.51       30.21     17.24 o 
  -1   9   5       44.42       17.79     15.44 o 
   0   9   5      651.48      612.01     47.34 o 
   1   9   5        3.42       10.88     13.00 o 
   2   9   5      396.64      444.71    104.77 o 
   3   9   5       71.83       39.75     92.56 o 
   4   9   5       26.46       53.89     25.21 o 
   5   9   5       28.28       41.22     28.33 o 
   6   9   5        4.11       -4.47     35.00 o 
  -6  10   5        0.46       31.47     25.54 o 
  -5  10   5      302.95      266.93     61.47 o 
  -4  10   5       53.42       50.45     17.95 o 
  -3  10   5        5.67        4.20     20.32 o 
  -2  10   5      256.24      276.59     45.42 o 
  -1  10   5       23.30       18.62     21.52 o 
   0  10   5      161.23      155.61     27.44 o 
   1  10   5      150.88      144.65     45.78 o 
   2  10   5       13.81       11.94     23.66 o 
   3  10   5       77.82       97.96     41.64 o 
   4  10   5      185.78      198.23     49.71 o 
   5  10   5       42.57       87.87     34.19 o 
   6  10   5       18.72      -35.49     53.75 o 
  -6  11   5       82.83       91.28     33.80 o 
  -5  11   5       15.10       19.48     22.06 o 
  -4  11   5      238.08      250.68     34.52 o 
  -3  11   5        4.64      -14.44     18.33 o 
  -2  11   5      166.09      129.79     31.85 o 
  -1  11   5        6.89       15.94     16.62 o 
   0  11   5      475.16      475.95     61.98 o 
   1  11   5       12.57        3.99     22.61 o 
   2  11   5      376.27      348.17     75.35 o 
   3  11   5       29.08       49.25     31.55 o 
   4  11   5      219.29      248.07     57.95 o 
   5  11   5       24.38       61.89     33.01 o 
  -6  12   5        0.42       34.85     28.71 o 
  -5  12   5        6.60        5.58     22.45 o 
  -4  12   5        1.76       24.60     14.16 o 
  -3  12   5        8.88       37.37     24.71 o 
  -2  12   5       57.80       41.79     20.73 o 
  -1  12   5       34.78       20.74     17.24 o 
   0  12   5       13.97       13.80     20.00 o 
   1  12   5        6.62       50.72     31.56 o 
   2  12   5      197.71      161.26     51.54 o 
   3  12   5        0.43       45.44     41.50 o 
   4  12   5      119.78      128.71     47.49 o 
   5  12   5        6.13       27.43     34.91 o 
  -5  13   5        1.14       15.42     17.98 o 
  -4  13   5      226.80      212.80     44.54 o 
  -3  13   5        3.98       -9.20     24.34 o 
  -2  13   5       50.06      108.30     28.98 o 
  -1  13   5        0.84      -10.13     19.13 o 
   0  13   5       26.16       -0.91     25.05 o 
   1  13   5        1.10      -22.95     55.07 o 
   2  13   5      184.45      244.75     60.45 o 
   3  13   5       11.81       -8.89     31.10 o 
   4  13   5        4.48      -40.92     40.92 o 
   5  13   5        9.70       74.05     45.59 o 
  -4  14   5        0.02        4.87     25.45 o 
  -3  14   5        9.78       69.48     26.24 o 
  -2  14   5       24.12       84.49     25.01 o 
  -1  14   5       89.21       89.90     26.79 o 
   0  14   5      106.93       11.71     59.20 o 
   1  14   5        6.13        1.87     29.82 o 
   2  14   5        8.30       13.04     67.98 o 
   3  14   5        0.20      -34.27     34.27 o 
  -4  15   5        0.29       26.18     18.96 o 
  -3  15   5       23.76       11.10     26.47 o 
  -2  15   5       32.76       42.99     27.55 o 
  -1  15   5        3.18       19.34     32.05 o 
   0  15   5        7.94       39.32     29.98 o 
   1  15   5        2.72       32.13     34.75 o 
   2  15   5       11.99       -1.00     34.72 o 
   3  15   5        1.53       28.82     38.74 o 
  -3  16   5        0.04       73.74     30.32 o 
  -2  16   5       22.03       25.30     29.06 o 
  -1  16   5        9.34      -31.03     56.30 o 
   0  16   5        9.41       39.33     70.96 o 
   1  16   5       12.97      -33.49     33.49 o 
   2  16   5        3.84       33.49     75.59 o 
  -1  17   5       28.07      127.86     59.24 o 
   0  17   5       14.17       41.66     51.60 o 
  -8   0   6      555.85      586.14    129.17 o 
  -7   0   6        0.24       19.86     36.88 o 
  -6   0   6      882.56      801.19    147.27 o 
  -5   0   6        0.26      -21.09     21.09 o 
  -4   0   6      660.25      526.40     99.08 o 
  -3   0   6      611.34      542.36     91.56 o 
  -2   0   6       97.59       68.82     16.92 o 
  -1   0   6     1056.43     1094.78     51.62 o 
   0   0   6     3376.27     3212.03     55.68 o 
   1   0   6       20.27       20.03      9.47 o 
   2   0   6     2078.50     2088.34    103.34 o 
   3   0   6      312.55      328.22     45.20 o 
   4   0   6      101.88      143.37     61.21 o 
   5   0   6       22.88      -29.01     38.87 o 
   6   0   6      148.99       59.93     55.31 o 
   7   0   6       70.12       48.55     49.63 o 
  -8   1   6       18.01       24.10     27.82 o 
  -7   1   6      227.65      294.94     59.77 o 
  -6   1   6        0.51       35.26     34.60 o 
  -5   1   6      217.54      236.21     52.75 o 
  -4   1   6      192.13      251.15     49.51 o 
  -3   1   6     3263.04     3210.45    127.68 o 
  -2   1   6        0.19        6.42      7.04 o 
  -1   1   6     3920.52     4108.75     59.30 o 
   0   1   6      619.67      562.79     28.00 o 
   1   1   6      132.80      124.24     21.36 o 
   2   1   6     1498.84     1551.90     48.58 o 
   3   1   6      328.39      340.26     31.60 o 
   4   1   6      185.08      200.91     37.64 o 
   5   1   6        0.18       -9.60     26.95 o 
   6   1   6      257.03      227.51     62.03 o 
   7   1   6        0.37      -19.17     37.85 o 
  -8   2   6       16.80       32.05     31.32 o 
  -7   2   6      104.99      117.30     36.67 o 
  -6   2   6      411.32      454.85     74.17 o 
  -5   2   6      110.63       73.11     29.94 o 
  -4   2   6      504.18      542.67     73.85 o 
  -3   2   6      235.17      228.90     35.84 o 
  -2   2   6      644.36      608.11     39.43 o 
  -1   2   6     1256.16     1237.42     31.92 o 
   0   2   6     2145.53     2179.88     52.31 o 
   1   2   6      347.89      325.38     38.56 o 
   2   2   6        5.45       -2.76     10.10 o 
   3   2   6      260.75      249.56     38.69 o 
   4   2   6       37.42       49.42     19.64 o 
   5   2   6      418.29      374.18     72.69 o 
   6   2   6       70.41      122.53     40.57 o 
   7   2   6       17.94       60.71     38.51 o 
  -8   3   6       22.67       48.82     41.12 o 
  -7   3   6       12.16       17.18     33.55 o 
  -6   3   6        1.99       29.44     20.46 o 
  -5   3   6      153.39      113.24     36.49 o 
  -4   3   6     1915.52     2194.04    133.65 o 
  -3   3   6      314.14      312.20     42.49 o 
  -2   3   6     1756.59     1730.97     49.53 o 
  -1   3   6      341.56      337.49     28.55 o 
   0   3   6      272.38      275.42     25.65 o 
   1   3   6       54.85       32.93     16.40 o 
   2   3   6      260.92      240.72     35.66 o 
   3   3   6      285.97      300.85     43.95 o 
   4   3   6       51.59       73.60     26.60 o 
   5   3   6        0.42      -11.70     18.58 o 
   6   3   6       54.34       80.74     38.87 o 
   7   3   6      115.84      191.21     60.94 o 
  -8   4   6       35.32       49.76     36.40 o 
  -7   4   6      418.58      541.17     83.42 o 
  -6   4   6        0.64      -11.04     21.52 o 
  -5   4   6      811.10      997.80    109.50 o 
  -4   4   6       38.89       32.19     25.72 o 
  -3   4   6      156.42      128.20     27.93 o 
  -2   4   6      336.15      300.08     25.14 o 
  -1   4   6      163.44      167.78     20.76 o 
   0   4   6      258.94      269.57     27.98 o 
   1   4   6      355.88      270.88     38.25 o 
   2   4   6      165.40      199.79     40.59 o 
   3   4   6       33.65       19.96     17.90 o 
   4   4   6      469.65      557.97     65.37 o 
   5   4   6      169.96      198.46     35.57 o 
   6   4   6       17.74       55.33     34.88 o 
   7   4   6       28.07        7.18     56.29 o 
  -8   5   6       47.04       -3.05     27.65 o 
  -7   5   6        0.47      -20.03     22.98 o 
  -6   5   6       72.37       63.76     28.48 o 
  -5   5   6        4.13       14.62     20.90 o 
  -4   5   6      455.61      485.77     63.43 o 
  -3   5   6       22.30       13.34     12.17 o 
  -2   5   6     1933.99     1923.99     71.88 o 
  -1   5   6       99.08       97.86     15.58 o 
   0   5   6      154.29      137.10     18.82 o 
   1   5   6     1323.35     1305.89     45.33 o 
   2   5   6        2.54        3.79     13.48 o 
   3   5   6       37.12        8.78     19.42 o 
   4   5   6       93.35       77.59     26.11 o 
   5   5   6       16.60        7.07     19.00 o 
   6   5   6        6.04       57.14     62.37 o 
   7   5   6      149.48      244.93     68.24 o 
  -7   6   6       51.70       37.60     24.51 o 
  -6   6   6        4.10        7.73     30.31 o 
  -5   6   6      853.80      816.37    180.32 o 
  -4   6   6       12.89       -9.75     21.61 o 
  -3   6   6        7.57      -10.79     10.79 o 
  -2   6   6      273.84      288.33     31.37 o 
  -1   6   6      139.60      158.53     25.00 o 
   0   6   6        2.03        5.53      7.88 o 
   1   6   6     1152.67     1057.29     81.84 o 
   2   6   6       83.56      122.40     27.63 o 
   3   6   6       32.26       25.93     17.96 o 
   4   6   6      275.47      257.97     55.49 o 
   5   6   6        9.18       31.35     22.59 o 
   6   6   6      119.14       88.22     59.34 o 
   7   6   6        0.86       21.62     58.64 o 
  -7   7   6        4.27        6.65     26.14 o 
  -6   7   6       78.66       40.18     41.59 o 
  -5   7   6       24.57       29.95     20.22 o 
  -4   7   6       10.99       35.55     19.36 o 
  -3   7   6      118.12      131.21     23.87 o 
  -2   7   6      210.82      166.92     32.86 o 
  -1   7   6       54.53       54.46     13.06 o 
   0   7   6      152.30      122.95     17.61 o 
   1   7   6      367.06      410.20     33.98 o 
   2   7   6       20.04       17.03     17.91 o 
   3   7   6       50.17       61.30     27.84 o 
   4   7   6       76.36       60.92     24.16 o 
   5   7   6       16.55      -27.52     42.67 o 
   6   7   6       11.29      -26.69     26.69 o 
  -7   8   6        3.79       50.48     28.40 o 
  -6   8   6       60.20       17.40     31.02 o 
  -5   8   6       42.02       64.87     47.11 o 
  -4   8   6        4.19       16.25     11.76 o 
  -3   8   6      170.11      138.02     25.57 o 
  -2   8   6       97.06       72.52     23.57 o 
  -1   8   6        0.26        7.92     12.12 o 
   0   8   6      339.60      352.38     33.64 o 
   1   8   6        5.56       -1.74     13.55 o 
   2   8   6      140.15      146.63     30.84 o 
   3   8   6        1.90      -15.80     17.75 o 
   4   8   6        0.98       25.27     25.60 o 
   5   8   6       20.07       49.16     29.24 o 
   6   8   6       14.97       38.50     32.72 o 
  -7   9   6       25.20       64.50     37.48 o 
  -6   9   6       35.16       19.13     25.79 o 
  -5   9   6       19.14        8.67     17.66 o 
  -4   9   6        1.22       -5.98     12.53 o 
  -3   9   6      106.89      114.96     22.59 o 
  -2   9   6       82.96      119.30     28.29 o 
  -1   9   6       71.58       74.33     18.72 o 
   0   9   6      595.21      567.47     52.92 o 
   1   9   6        8.01       -1.30     14.92 o 
   2   9   6      947.77      991.31    151.24 o 
   3   9   6      102.87       86.03     39.25 o 
   4   9   6        6.76       37.76     29.20 o 
   5   9   6       33.22       78.55     31.36 o 
   6   9   6        1.16      -24.53     33.46 o 
  -6  10   6       50.00       55.61     34.96 o 
  -5  10   6       87.62      151.76     41.02 o 
  -4  10   6        0.17       26.37     12.90 o 
  -3  10   6        6.11        1.87     17.11 o 
  -2  10   6      123.87      100.55     30.49 o 
  -1  10   6       58.07       52.85     23.57 o 
   0  10   6      489.91      429.47     48.15 o 
   1  10   6        4.33       -1.44     25.67 o 
   2  10   6      318.33      387.96     84.13 o 
   3  10   6        7.28        5.21     23.88 o 
   4  10   6       87.72       82.84     33.40 o 
   5  10   6        9.44       18.22     29.66 o 
   6  10   6       10.10       24.08     37.40 o 
  -6  11   6        2.34      -26.81     26.81 o 
  -5  11   6        2.22        8.52     21.93 o 
  -4  11   6        2.84       29.70     14.51 o 
  -3  11   6       39.40       29.85     22.55 o 
  -2  11   6      174.76      151.84     34.86 o 
  -1  11   6       16.63       44.89     20.90 o 
   0  11   6      137.86      206.05     56.10 o 
   1  11   6        1.10        3.33     23.46 o 
   2  11   6      110.76       66.52     35.99 o 
   3  11   6        4.65       -5.99     28.89 o 
   4  11   6       38.16       23.15     28.58 o 
   5  11   6        0.19      -21.60     46.77 o 
  -6  12   6       31.60       23.37     31.87 o 
  -5  12   6        0.36      -23.31     23.56 o 
  -4  12   6        0.21       13.08     14.78 o 
  -3  12   6        0.83      -25.34     39.11 o 
  -2  12   6       46.32       68.02     23.94 o 
  -1  12   6        5.12       26.46     18.71 o 
   0  12   6       41.84       74.06     27.13 o 
   1  12   6        2.02       25.78     26.53 o 
   2  12   6        4.23      -12.32     30.98 o 
   3  12   6       45.43        7.42     43.89 o 
   4  12   6       20.61      -32.65     32.65 o 
   5  12   6        0.35      -22.18     33.24 o 
  -5  13   6        7.04      -11.26     18.06 o 
  -4  13   6       12.18       47.91     17.33 o 
  -3  13   6        2.36       38.11     24.08 o 
  -2  13   6       16.28        2.57     21.59 o 
  -1  13   6        4.69      -27.89     27.89 o 
   0  13   6       12.98      -17.06     28.49 o 
   1  13   6        2.66        5.37     33.05 o 
   2  13   6        2.65       30.80     32.04 o 
   3  13   6       48.92       21.98     34.69 o 
   4  13   6       52.46       65.83     44.23 o 
  -4  14   6       19.99       -7.12     16.38 o 
  -3  14   6       10.31        0.33     22.58 o 
  -2  14   6        7.66      -10.25     21.90 o 
  -1  14   6        5.14       -0.09     30.34 o 
   0  14   6       24.58       14.34     40.35 o 
   1  14   6        2.65      -11.38     29.36 o 
   2  14   6       27.93       74.75     35.48 o 
   3  14   6        2.87        7.83     35.83 o 
   4  14   6        0.02       28.90     51.60 o 
  -4  15   6        0.20       -9.35     35.19 o 
  -3  15   6        0.51        1.81     33.06 o 
  -2  15   6       13.19       12.58     40.81 o 
  -1  15   6       31.35       61.27     36.26 o 
   0  15   6       45.00       54.49     33.72 o 
   1  15   6        0.09        1.24     30.40 o 
   2  15   6       16.21        5.03     36.73 o 
   3  15   6       21.90       33.50     35.97 o 
  -2  16   6        2.03       -6.72     47.14 o 
  -1  16   6        0.44        9.23     59.21 o 
   0  16   6        0.04        6.40     68.98 o 
   1  16   6        4.45      -35.11    105.42 o 
   2  16   6        0.57       44.61     39.40 o 
  -8   1   7        0.02       16.03     64.10 o 
  -7   1   7       13.79       27.87     35.00 o 
  -6   1   7        2.69       30.56     21.33 o 
  -5   1   7        8.24        5.60     18.87 o 
  -4   1   7      185.23      241.66     48.36 o 
  -3   1   7        5.16       -6.92      9.54 o 
  -2   1   7      818.66      852.97     42.78 o 
  -1   1   7      884.17      921.69     31.80 o 
   0   1   7     6757.65     7060.45     92.48 o 
   1   1   7        0.30        3.14      3.73 o 
   2   1   7      159.40      126.40     16.20 o 
   3   1   7       26.26       32.22     14.93 o 
   4   1   7       11.52       22.99     31.12 o 
   5   1   7       13.84       47.60     32.81 o 
   6   1   7        9.10        7.24     34.17 o 
   7   1   7        0.49      -37.93     37.93 o 
  -8   2   7        0.04      -32.13     32.13 o 
  -7   2   7      102.34       87.77     37.73 o 
  -6   2   7       60.41       41.91     22.89 o 
  -5   2   7      218.30      154.01     62.65 o 
  -4   2   7      613.64      607.15     77.82 o 
  -3   2   7     1038.83     1079.50     65.56 o 
  -2   2   7      437.93      448.17     36.88 o 
  -1   2   7       68.18       45.22      9.58 o 
   0   2   7     1229.21     1256.61     37.67 o 
   1   2   7     1193.60     1373.91     70.79 o 
   2   2   7       57.65       60.80     15.93 o 
   3   2   7      119.32       95.63     24.08 o 
   4   2   7      146.57      204.23     57.17 o 
   5   2   7       62.42       44.85     41.28 o 
   6   2   7      102.47      183.87     64.01 o 
   7   2   7        0.09      -14.94     38.93 o 
  -8   3   7       21.54       69.55     54.53 o 
  -7   3   7        2.50       32.23     25.84 o 
  -6   3   7       52.03       71.99     29.71 o 
  -5   3   7        1.50        3.86     20.73 o 
  -4   3   7      687.34      740.64    116.71 o 
  -3   3   7        0.13       -2.44     19.85 o 
  -2   3   7     2200.36     2141.84     56.35 o 
  -1   3   7      186.91      178.50     21.11 o 
   0   3   7     3112.59     3307.05     57.71 o 
   1   3   7      571.14      610.20     54.82 o 
   2   3   7      145.64      143.94     27.70 o 
   3   3   7      748.71      796.68     72.09 o 
   4   3   7       22.28      -13.56     17.90 o 
   5   3   7        2.07      -31.45     55.93 o 
   6   3   7       25.73       21.12     38.94 o 
   7   3   7       27.34        5.54     56.88 o 
  -8   4   7       20.64        4.50     27.20 o 
  -7   4   7       36.58       23.79     23.76 o 
  -6   4   7       22.06       58.66     25.38 o 
  -5   4   7      146.93      159.53     40.29 o 
  -4   4   7        0.99       -4.52     14.53 o 
  -3   4   7      502.29      520.74     59.19 o 
  -2   4   7      163.74      169.30     18.22 o 
  -1   4   7      168.68      168.83     28.06 o 
   0   4   7      371.30      436.34     47.81 o 
   1   4   7      164.36       89.30     24.76 o 
   2   4   7      121.88      114.19     28.09 o 
   3   4   7        0.31        6.45     17.44 o 
   4   4   7       49.04       47.00     21.16 o 
   5   4   7       86.64       91.12     44.04 o 
   6   4   7       50.44       58.30     78.13 o 
   7   4   7       14.65        5.72     64.17 o 
  -7   5   7       29.03       79.58     32.79 o 
  -6   5   7        1.33       52.78     24.76 o 
  -5   5   7       20.49       12.97     20.95 o 
  -4   5   7       66.30       31.69     18.01 o 
  -3   5   7      125.69      116.29     21.39 o 
  -2   5   7      107.71       92.12     13.69 o 
  -1   5   7      199.31      155.49     22.39 o 
   0   5   7       50.12       48.01     10.79 o 
   1   5   7       94.71       91.29     26.35 o 
   2   5   7        7.85       -4.37     15.40 o 
   3   5   7      120.81      140.41     32.18 o 
   4   5   7      222.76      203.52     43.19 o 
   5   5   7       19.25       34.68     22.11 o 
   6   5   7        4.32       34.97     36.20 o 
   7   5   7        0.22      -58.79     58.79 o 
  -7   6   7        0.15      -28.44     28.44 o 
  -6   6   7      193.79      249.42     54.12 o 
  -5   6   7        0.22       -3.04     20.18 o 
  -4   6   7      760.43      788.30     80.64 o 
  -3   6   7       43.28       38.58     13.55 o 
  -2   6   7       68.59       64.91     20.97 o 
  -1   6   7      228.46      227.02     27.31 o 
   0   6   7      684.27      697.68     43.35 o 
   1   6   7      295.19      289.75     41.70 o 
   2   6   7      259.94      218.23     36.34 o 
   3   6   7       84.03       89.18     27.13 o 
   4   6   7       49.96       59.97     24.11 o 
   5   6   7      314.87      380.69     55.05 o 
   6   6   7        8.95       -1.21     58.81 o 
  -7   7   7      136.70      233.90     43.34 o 
  -6   7   7        0.22        7.30     38.52 o 
  -5   7   7       17.19       37.99     23.90 o 
  -4   7   7       73.66       50.17     22.54 o 
  -3   7   7      302.73      296.00     36.10 o 
  -2   7   7       11.88       17.73     13.67 o 
  -1   7   7      578.44      563.63     41.72 o 
   0   7   7      266.77      266.95     28.91 o 
   1   7   7       67.37       71.25     19.33 o 
   2   7   7      814.71      827.66     75.45 o 
   3   7   7       44.61       58.78     21.72 o 
   4   7   7      157.17      194.00     41.94 o 
   5   7   7       95.68       49.92     33.75 o 
   6   7   7      115.21       76.87     82.63 o 
  -7   8   7        0.04       52.82     61.84 o 
  -6   8   7      197.88      264.30     63.63 o 
  -5   8   7       17.27       12.75     20.57 o 
  -4   8   7      185.66      232.50     32.28 o 
  -3   8   7        2.39       -0.57     11.58 o 
  -2   8   7       59.07       36.60     19.44 o 
  -1   8   7      250.96      239.95     47.45 o 
   0   8   7      133.35      176.00     23.47 o 
   1   8   7       27.03       21.96     16.12 o 
   2   8   7     1063.16     1077.79     86.75 o 
   3   8   7        0.44       16.80     21.27 o 
   4   8   7       84.04       78.72     33.22 o 
   5   8   7      162.33      178.92     43.15 o 
   6   8   7       23.40      -35.48     61.91 o 
  -7   9   7       51.32       51.66     32.19 o 
  -6   9   7       29.35       67.20     29.59 o 
  -5   9   7       63.77       60.75     24.78 o 
  -4   9   7       39.04       28.07     16.94 o 
  -3   9   7       19.09        5.86     12.85 o 
  -2   9   7      167.04      167.90     52.93 o 
  -1   9   7        0.25       -4.31     13.41 o 
   0   9   7       26.37       36.32     31.25 o 
   1   9   7      512.94      430.63     49.08 o 
   2   9   7      174.89      169.06     32.65 o 
   3   9   7        0.01       -1.62     28.36 o 
   4   9   7      165.71      192.57     56.18 o 
   5   9   7        0.62       28.84     28.36 o 
   6   9   7       20.95       53.92     38.05 o 
  -6  10   7       41.25       56.49     30.30 o 
  -5  10   7      252.70      297.49     52.92 o 
  -4  10   7       35.04       45.87     15.03 o 
  -3  10   7       18.04      -17.07     23.32 o 
  -2  10   7      163.17      158.87     41.54 o 
  -1  10   7        0.51       13.27     14.67 o 
   0  10   7      343.98      306.41     50.74 o 
   1  10   7      102.59       77.46     31.02 o 
   2  10   7      408.48      395.09     63.29 o 
   3  10   7        1.96      -24.40     24.40 o 
   4  10   7        2.47       18.98     30.94 o 
   5  10   7       14.05       10.28     34.30 o 
  -6  11   7        1.05       25.89     44.55 o 
  -5  11   7        0.00       18.55     23.79 o 
  -4  11   7       86.51      128.42     22.50 o 
  -3  11   7        9.93      -23.73     23.73 o 
  -2  11   7     1070.76     1112.78    102.21 o 
  -1  11   7       16.58       11.59     22.99 o 
   0  11   7      191.60      194.05     40.89 o 
   1  11   7       10.02       26.49     27.56 o 
   2  11   7        6.79       12.09     29.95 o 
   3  11   7       55.19       67.87     35.99 o 
   4  11   7       32.46       22.58     68.39 o 
   5  11   7        0.00      -52.38     63.34 o 
  -5  12   7        5.99      -20.69     29.59 o 
  -4  12   7        2.12        7.10     19.01 o 
  -3  12   7        5.58       15.94     21.99 o 
  -2  12   7      192.53      214.52     38.98 o 
  -1  12   7       61.05       67.54     42.29 o 
   0  12   7      180.93      269.87     66.95 o 
   1  12   7        1.13       45.34     27.75 o 
   2  12   7        0.32      -26.28     26.28 o 
   3  12   7        8.40       12.33     37.55 o 
   4  12   7        3.79       56.48     42.87 o 
   5  12   7        4.76        3.17     39.96 o 
  -5  13   7        0.00      -13.64     18.65 o 
  -4  13   7      104.40      145.29     26.63 o 
  -3  13   7       21.88       45.00     39.96 o 
  -2  13   7      136.34       92.87     31.28 o 
  -1  13   7       10.41       13.34     65.60 o 
   0  13   7       96.94       96.76     40.89 o 
   1  13   7        1.13      -11.12     51.84 o 
   2  13   7       16.50      -16.32     34.49 o 
   3  13   7       25.21       75.06     46.73 o 
   4  13   7        0.00      -43.13     43.13 o 
  -4  14   7        6.86       20.66     17.20 o 
  -3  14   7       67.67       39.37     33.63 o 
  -2  14   7        1.11       39.32     61.14 o 
  -1  14   7       56.38       -7.41     29.75 o 
   0  14   7      127.92      160.81     50.77 o 
   1  14   7        2.15       33.66     31.12 o 
   2  14   7       58.71       -0.63     34.54 o 
   3  14   7        0.88      -33.40     37.24 o 
  -3  15   7       14.31      -25.65     47.09 o 
  -2  15   7       15.30      -19.02     33.74 o 
  -1  15   7        1.24       11.03     46.02 o 
   0  15   7        7.63       50.52     58.36 o 
   1  15   7        0.32      -12.76     32.40 o 
   2  15   7        2.99      -15.70     35.05 o 
  -2  16   7        2.19       43.51     90.56 o 
  -1  16   7        5.45      -40.84     40.84 o 
   0  16   7       10.19       23.19     63.28 o 
   1  16   7        0.01      -12.98     35.47 o 
  -8   0   8        3.02       76.00     37.45 o 
  -7   0   8       16.08       17.63     32.66 o 
  -6   0   8      112.95      166.01     64.60 o 
  -5   0   8      111.15      137.50     55.17 o 
  -4   0   8      671.94      672.06    116.65 o 
  -3   0   8       35.21       57.42     31.65 o 
  -2   0   8      370.69      362.78     44.17 o 
  -1   0   8      354.49      328.96     36.70 o 
   0   0   8      870.58      857.60     32.86 o 
   1   0   8     1168.35     1108.79     63.55 o 
   2   0   8     1442.62     1548.01    115.92 o 
   3   0   8       64.14      131.84     64.85 o 
   4   0   8     1022.94     1093.26    177.60 o 
   5   0   8       39.13       26.49     53.53 o 
   6   0   8        1.38       43.32     52.01 o 
   7   0   8       77.47      138.60     63.20 o 
  -8   1   8        0.27      -19.74     27.41 o 
  -7   1   8      458.16      606.72     99.29 o 
  -6   1   8        0.00        1.33     21.73 o 
  -5   1   8      512.49      554.11     81.60 o 
  -4   1   8      163.47      128.30     36.87 o 
  -3   1   8        0.03        4.91     10.52 o 
  -2   1   8      353.57      314.38     27.97 o 
  -1   1   8      206.39      171.45     15.47 o 
   0   1   8       83.86       92.61     12.62 o 
   1   1   8      778.26      802.50     32.91 o 
   2   1   8     1562.41     1484.34     77.31 o 
   3   1   8       57.38       45.44     31.56 o 
   4   1   8     2632.74     2768.16    187.94 o 
   5   1   8        7.53       -2.02     30.26 o 
   6   1   8      160.49      201.14     83.34 o 
   7   1   8        0.00       11.48     40.58 o 
  -8   2   8       13.79       -3.79     75.14 o 
  -7   2   8        5.13      -20.91     20.91 o 
  -6   2   8       44.88       41.39     27.13 o 
  -5   2   8       98.73       85.54     27.33 o 
  -4   2   8      364.24      364.42     60.50 o 
  -3   2   8      153.41      174.40     23.74 o 
  -2   2   8        9.51        9.41      8.52 o 
  -1   2   8      382.91      349.89     22.21 o 
   0   2   8     5154.42     5464.79     83.90 o 
   1   2   8      579.03      515.81     52.09 o 
   2   2   8      776.97      723.39     78.60 o 
   3   2   8      216.29      282.45     43.93 o 
   4   2   8        2.30       42.73     39.01 o 
   5   2   8       57.12       59.37     38.30 o 
   6   2   8        4.32       42.14     38.09 o 
   7   2   8       51.15       41.25     45.67 o 
  -8   3   8       27.64       12.94     49.50 o 
  -7   3   8       51.22       46.60     32.10 o 
  -6   3   8      166.81      173.39     46.14 o 
  -5   3   8       25.32       30.18     19.74 o 
  -4   3   8      128.69      152.24     35.31 o 
  -3   3   8      176.60      167.15     25.24 o 
  -2   3   8      833.50      899.55     63.98 o 
  -1   3   8      314.80      315.38     33.83 o 
   0   3   8     1392.77     1431.28     41.19 o 
   1   3   8       34.39       34.01     23.69 o 
   2   3   8        0.08      -13.32     13.32 o 
   3   3   8      257.63      220.80     38.92 o 
   4   3   8        0.85      -25.55     53.24 o 
   5   3   8      321.09      383.88     78.91 o 
   6   3   8       95.75      155.02     93.39 o 
   7   3   8        2.60       -4.07     41.84 o 
  -7   4   8        8.37       34.67     29.77 o 
  -6   4   8        6.08       28.07     25.97 o 
  -5   4   8      123.90       52.06     61.70 o 
  -4   4   8       52.34       50.85     22.29 o 
  -3   4   8     1341.54     1352.07     73.18 o 
  -2   4   8      779.61      813.01     42.58 o 
  -1   4   8      432.56      438.78     36.34 o 
   0   4   8      483.62      491.83     33.67 o 
   1   4   8      369.77      358.73     54.37 o 
   2   4   8      850.66      865.18     77.57 o 
   3   4   8      615.82      575.45     86.59 o 
   4   4   8        0.36       -1.29     20.08 o 
   5   4   8        0.88       11.83     32.06 o 
   6   4   8       49.74       55.67     53.49 o 
   7   4   8        0.68       -7.31     65.74 o 
  -7   5   8        1.47       60.48     28.82 o 
  -6   5   8       62.77       69.09     33.36 o 
  -5   5   8       26.43       18.48     21.78 o 
  -4   5   8        1.92       -1.33     19.19 o 
  -3   5   8      310.55      307.59     30.33 o 
  -2   5   8     1026.81     1023.60     48.43 o 
  -1   5   8      703.66      722.17     46.42 o 
   0   5   8      352.59      367.56     31.56 o 
   1   5   8      843.56      840.05     98.55 o 
   2   5   8      304.45      314.09     49.44 o 
   3   5   8      498.65      597.54     68.98 o 
   4   5   8       34.29       55.30     20.80 o 
   5   5   8       51.55       58.44     47.52 o 
   6   5   8        0.00       -6.35     39.12 o 
  -7   6   8       11.84        0.66     23.54 o 
  -6   6   8        0.13        4.35     24.45 o 
  -5   6   8      500.80      550.88     85.36 o 
  -4   6   8       28.91       44.73     49.27 o 
  -3   6   8      251.85      230.97     30.96 o 
  -2   6   8      253.05      235.88     29.05 o 
  -1   6   8      653.33      673.23     47.54 o 
   0   6   8      454.88      471.79     37.53 o 
   1   6   8       74.81       81.72     21.14 o 
   2   6   8      718.39      673.62     74.18 o 
   3   6   8       12.05       29.00     19.23 o 
   4   6   8       10.25       32.50     22.65 o 
   5   6   8        9.99       34.18     35.10 o 
   6   6   8      113.60      149.84     91.51 o 
  -7   7   8       29.39       71.68     31.35 o 
  -6   7   8        7.15      -10.61     21.98 o 
  -5   7   8        0.00      -12.64     18.51 o 
  -4   7   8       23.75        7.61     29.80 o 
  -3   7   8       37.91       42.70     13.39 o 
  -2   7   8      450.97      445.13     51.64 o 
  -1   7   8      395.27      422.87     38.86 o 
   0   7   8      171.07      152.88     30.07 o 
   1   7   8      158.23      131.92     37.91 o 
   2   7   8        0.58        4.47     18.88 o 
   3   7   8       29.82       30.29     20.38 o 
   4   7   8       18.71       79.13     26.20 o 
   5   7   8        0.03      -28.25     28.25 o 
   6   7   8       27.21       12.04     65.17 o 
  -7   8   8        3.41       22.41     33.39 o 
  -6   8   8       22.96       66.40     32.31 o 
  -5   8   8       51.93       34.75     23.20 o 
  -4   8   8      125.02      101.84     21.36 o 
  -3   8   8        0.00        4.96     16.33 o 
  -2   8   8       47.00       65.44     17.34 o 
  -1   8   8        0.17       -7.43     15.03 o 
   0   8   8       12.25       13.01     16.55 o 
   1   8   8      344.92      339.78     46.21 o 
   2   8   8       89.77       59.01     22.56 o 
   3   8   8       50.92       73.44     24.02 o 
   4   8   8        1.51        8.12     27.09 o 
   5   8   8      103.00      103.39     99.76 o 
   6   8   8        0.38      -24.82     64.34 o 
  -6   9   8        0.01       12.27     43.34 o 
  -5   9   8       90.55      159.57     38.00 o 
  -4   9   8       75.80       42.62     18.86 o 
  -3   9   8        3.24       25.99     13.12 o 
  -2   9   8       26.68       16.53     19.23 o 
  -1   9   8       47.81       42.81     17.53 o 
   0   9   8       22.37       16.48     19.29 o 
   1   9   8       72.69       62.91     21.97 o 
   2   9   8      565.95      638.20     93.43 o 
   3   9   8       34.53       19.66     33.71 o 
   4   9   8      141.56      143.28     46.15 o 
   5   9   8        0.17      -19.25     35.34 o 
  -6  10   8       91.93       89.89     54.13 o 
  -5  10   8        0.96       20.53     31.41 o 
  -4  10   8      287.10      248.42     34.33 o 
  -3  10   8       60.33       34.15     14.61 o 
  -2  10   8      155.71      195.01     40.39 o 
  -1  10   8        2.20       18.25     18.45 o 
   0  10   8       31.62       23.98     22.15 o 
   1  10   8       19.73      -19.10     20.84 o 
   2  10   8       10.52       32.15     23.05 o 
   3  10   8        8.24      -33.98     33.98 o 
   4  10   8        7.32       11.41     39.20 o 
   5  10   8        3.42      -10.55     33.55 o 
  -6  11   8        0.96        8.12     72.57 o 
  -5  11   8       21.49       13.53     22.03 o 
  -4  11   8       51.28       36.76     31.95 o 
  -3  11   8       98.29       91.08     32.32 o 
  -2  11   8        1.20       -8.43     17.79 o 
  -1  11   8       26.41       43.19     29.34 o 
   0  11   8       29.41       23.87     27.52 o 
   1  11   8       10.73       25.41     30.30 o 
   2  11   8       30.00        2.84     28.25 o 
   3  11   8       20.81       50.65     39.40 o 
   4  11   8       20.83       -2.49     33.59 o 
   5  11   8        0.00       35.76     37.58 o 
  -5  12   8        2.39       -4.78     31.54 o 
  -4  12   8        1.18      -10.18     14.72 o 
  -3  12   8       13.36       21.86     22.87 o 
  -2  12   8        4.07       -8.70     20.96 o 
  -1  12   8        5.74      -24.99     24.99 o 
   0  12   8        0.17      -25.74     25.74 o 
   1  12   8       51.00       54.57     38.83 o 
   2  12   8      122.15       73.23     37.30 o 
   3  12   8       35.26       23.11     33.42 o 
   4  12   8        5.51       -0.04     44.38 o 
  -5  13   8        0.04       -9.90     31.89 o 
  -4  13   8        1.38       12.29     16.16 o 
  -3  13   8       38.51      -11.17     24.04 o 
  -2  13   8       17.20       32.56     31.31 o 
  -1  13   8       20.95       30.23     32.30 o 
   0  13   8       33.05       52.51     34.29 o 
   1  13   8        0.14        2.62     29.82 o 
   2  13   8       73.04       69.08     37.63 o 
   3  13   8       16.22       37.01     60.92 o 
   4  13   8        9.25      -11.21     50.00 o 
  -4  14   8       47.92       56.02     20.43 o 
  -3  14   8        1.66        5.62     26.24 o 
  -2  14   8        5.64      -21.03     36.21 o 
  -1  14   8        1.95        8.31     41.40 o 
   0  14   8        3.49      -29.94     30.19 o 
   1  14   8       13.06      -26.76     31.24 o 
   2  14   8        4.30       60.11     43.25 o 
   3  14   8        2.84       80.88     41.63 o 
  -3  15   8        4.53       30.74     40.01 o 
  -2  15   8       15.79       29.04     42.79 o 
  -1  15   8        7.85      -17.26     31.34 o 
   0  15   8        2.57      -30.12     30.57 o 
   1  15   8       19.34      -28.52     47.20 o 
   2  15   8        2.92       33.99     39.56 o 
  -1  16   8        0.85      107.75     34.91 o 
   0  16   8        2.10      -33.42     33.42 o 
  -8   1   9        0.21      -27.44     27.44 o 
  -7   1   9       19.64       30.06     29.53 o 
  -6   1   9      121.04       93.04     29.74 o 
  -5   1   9       60.31       68.67     30.94 o 
  -4   1   9      147.07      134.60     38.57 o 
  -3   1   9      127.69      118.94     22.70 o 
  -2   1   9      301.77      300.07     28.23 o 
  -1   1   9       59.29       58.41     11.38 o 
   0   1   9     1273.89     1307.15     36.38 o 
   1   1   9       99.27       91.75     12.98 o 
   2   1   9      345.16      375.21     43.44 o 
   3   1   9       89.94       81.71     40.42 o 
   4   1   9       44.63       46.25     34.14 o 
   5   1   9       89.89      116.75     55.02 o 
   6   1   9       13.41       15.96     39.44 o 
   7   1   9        0.15        0.49     44.53 o 
  -8   2   9        7.96       47.22     29.46 o 
  -7   2   9       80.00       76.80     36.52 o 
  -6   2   9       17.22      -22.05     22.05 o 
  -5   2   9      126.83       84.85     32.32 o 
  -4   2   9        5.58       12.54     22.77 o 
  -3   2   9       41.36       14.95     16.32 o 
  -2   2   9       42.84       49.95     12.74 o 
  -1   2   9      316.93      323.80     22.60 o 
   0   2   9     2531.28     2560.18     60.37 o 
   1   2   9      152.64      125.26     24.85 o 
   2   2   9      704.72      616.29    110.04 o 
   3   2   9       34.80       74.63     40.59 o 
   4   2   9       63.84       15.53     38.39 o 
   5   2   9       75.76       51.57     92.24 o 
   6   2   9       11.05       35.96     37.02 o 
  -7   3   9        9.34      -13.76     41.31 o 
  -6   3   9      321.82      425.33     76.63 o 
  -5   3   9      122.89       82.04     29.99 o 
  -4   3   9      160.05      159.37     36.17 o 
  -3   3   9      639.16      606.22     50.93 o 
  -2   3   9        0.20        5.09      7.04 o 
  -1   3   9       34.19       44.12      7.41 o 
   0   3   9      466.78      507.16     27.49 o 
   1   3   9       12.69       27.48     15.57 o 
   2   3   9      414.93      307.95     63.86 o 
   3   3   9      147.39      148.09     51.34 o 
   4   3   9        9.97       -0.80     30.39 o 
   5   3   9       80.01       87.23     46.58 o 
   6   3   9       50.17       68.00     42.66 o 
  -7   4   9       52.74       10.53     29.59 o 
  -6   4   9        0.04      -16.03     20.55 o 
  -5   4   9       42.56       47.34     24.82 o 
  -4   4   9       48.19       39.07     20.08 o 
  -3   4   9       43.36       31.09     13.48 o 
  -2   4   9       16.36        1.09      7.82 o 
  -1   4   9      469.20      493.80     40.09 o 
   0   4   9      402.34      390.92     47.71 o 
   1   4   9      250.86      231.90     39.67 o 
   2   4   9       42.16      123.35     39.82 o 
   3   4   9       44.58       64.53     24.86 o 
   4   4   9      232.18      205.98     59.41 o 
   5   4   9       17.50       78.14     42.02 o 
   6   4   9        0.93      -38.50     38.50 o 
  -7   5   9        7.47        0.75     60.59 o 
  -6   5   9       11.77        1.32     22.50 o 
  -5   5   9       70.51      109.09     35.70 o 
  -4   5   9        3.68      -14.61     14.61 o 
  -3   5   9        6.88       15.43     10.25 o 
  -2   5   9      219.58      247.31     24.75 o 
  -1   5   9      160.06      138.96     20.58 o 
   0   5   9       75.45       56.14     24.14 o 
   1   5   9      436.62      457.26     56.66 o 
   2   5   9      172.44      173.25     38.33 o 
   3   5   9       86.31      119.26     45.27 o 
   4   5   9        9.14       47.39     29.91 o 
   5   5   9       13.08       -7.68     36.51 o 
   6   5   9        9.64       75.46     44.23 o 
  -7   6   9        1.04      -28.05     28.05 o 
  -6   6   9        0.00       -8.37     26.42 o 
  -5   6   9       50.33       53.26     25.07 o 
  -4   6   9       45.20       70.63     28.89 o 
  -3   6   9       24.96       30.50     18.36 o 
  -2   6   9      295.45      306.50     32.15 o 
  -1   6   9       87.31       71.75     16.30 o 
   0   6   9       79.24       50.84     22.85 o 
   1   6   9      387.67      367.31     45.99 o 
   2   6   9        0.23       -0.83     19.00 o 
   3   6   9       44.54       10.73     37.99 o 
   4   6   9        1.34      -20.95     21.71 o 
   5   6   9      179.45      164.73     50.99 o 
   6   6   9        1.74       57.12     73.18 o 
  -7   7   9       87.01       91.22     32.39 o 
  -6   7   9        0.51      -24.01     24.01 o 
  -5   7   9      401.54      360.56     59.75 o 
  -4   7   9       24.59       20.20     17.72 o 
  -3   7   9       17.06       20.82     14.85 o 
  -2   7   9      160.62      162.51     36.23 o 
  -1   7   9       98.91       81.92     27.39 o 
   0   7   9      525.16      442.32     51.38 o 
   1   7   9        5.98       18.72     16.20 o 
   2   7   9      116.80      110.03     31.10 o 
   3   7   9       19.42       -0.05     21.89 o 
   4   7   9       11.42       -5.22     22.65 o 
   5   7   9       29.69       12.82     60.51 o 
   6   7   9       37.07        6.27     72.04 o 
  -7   8   9        0.59      -16.07     30.71 o 
  -6   8   9        0.04       19.34     39.10 o 
  -5   8   9       30.33       72.33     25.57 o 
  -4   8   9      165.89      109.43     22.32 o 
  -3   8   9       54.54        8.58     19.78 o 
  -2   8   9      520.23      508.27     57.20 o 
  -1   8   9       13.21        3.83     20.29 o 
   0   8   9      949.85     1054.99     97.13 o 
   1   8   9        0.69       30.31     18.99 o 
   2   8   9       10.77        3.19     19.96 o 
   3   8   9      269.58      280.99     50.85 o 
   4   8   9        0.02       -4.41     29.06 o 
   5   8   9        2.14      -59.74     59.74 o 
  -6   9   9        9.03       11.09     28.86 o 
  -5   9   9        8.42       28.00     42.87 o 
  -4   9   9        6.69      -13.91     13.91 o 
  -3   9   9       57.55       27.53     16.11 o 
  -2   9   9      138.29      152.87     29.90 o 
  -1   9   9       30.94       38.66     21.92 o 
   0   9   9      151.05      106.39     35.64 o 
   1   9   9      157.98      105.13     45.82 o 
   2   9   9        2.94       -2.06     18.23 o 
   3   9   9       82.05       88.23     65.25 o 
   4   9   9       30.94       63.01     32.22 o 
   5   9   9        7.12      -13.27     61.84 o 
  -6  10   9       15.08      -22.54     28.62 o 
  -5  10   9       37.60       40.29     23.64 o 
  -4  10   9      326.68      358.97     44.58 o 
  -3  10   9       13.21        8.33     13.24 o 
  -2  10   9       29.47       11.37     35.63 o 
  -1  10   9       19.33       19.20     25.15 o 
   0  10   9        4.49       -6.49     20.55 o 
   1  10   9       45.11       18.15     23.23 o 
   2  10   9       43.19       23.71     43.15 o 
   3  10   9       16.28       21.10     69.22 o 
   4  10   9        9.59       18.15     84.10 o 
   5  10   9        0.72      -36.85     55.22 o 
  -5  11   9        0.19       16.38     24.69 o 
  -4  11   9      133.73      125.31     26.12 o 
  -3  11   9        3.77       39.69     14.23 o 
  -2  11   9       42.85       71.44     64.05 o 
  -1  11   9        5.71        1.87     40.30 o 
   0  11   9      232.53      234.16     45.00 o 
   1  11   9       29.36       88.76     36.46 o 
   2  11   9      103.75       90.39     40.19 o 
   3  11   9       27.72       -1.44     42.68 o 
   4  11   9        0.18      -27.21     36.65 o 
  -5  12   9        5.40      -23.90     23.90 o 
  -4  12   9       16.48       43.25     20.58 o 
  -3  12   9        7.33       59.50     28.77 o 
  -2  12   9        0.09       12.04     25.70 o 
  -1  12   9        6.60       -5.59     38.37 o 
   0  12   9      153.86      161.16     49.67 o 
   1  12   9        4.09       -6.33     29.90 o 
   2  12   9       95.48      167.50     53.10 o 
   3  12   9        7.97      -31.63     31.63 o 
   4  12   9       25.41      125.29     46.29 o 
  -4  13   9        4.31      -16.14     16.14 o 
  -3  13   9        7.98        2.82     58.15 o 
  -2  13   9        0.42      -26.75     26.75 o 
  -1  13   9       19.38       61.81     36.27 o 
   0  13   9       36.02       16.58     31.24 o 
   1  13   9        2.61      -31.46     32.95 o 
   2  13   9        5.65        5.05     90.93 o 
   3  13   9       17.53       15.31     36.46 o 
  -4  14   9       13.57       71.74     38.70 o 
  -3  14   9       79.15       52.25     37.65 o 
  -2  14   9       17.49       -9.96     30.93 o 
  -1  14   9        0.50       31.07     36.78 o 
   0  14   9        6.12       54.17     35.77 o 
   1  14   9       44.51       81.61     40.65 o 
   2  14   9       54.84       78.56     48.94 o 
  -2  15   9        1.25       32.55     33.45 o 
  -1  15   9        0.79       89.16     39.88 o 
   0  15   9        3.91      -16.12     58.20 o 
   1  15   9        4.40       62.60     37.83 o 
  -7   0  10        3.35      120.99     48.13 o 
  -6   0  10      116.73      192.77     63.20 o 
  -5   0  10      173.74       87.91     49.51 o 
  -4   0  10      588.25      700.02    125.76 o 
  -3   0  10      489.16      484.90     59.16 o 
  -2   0  10     5173.56     5207.95    149.57 o 
  -1   0  10     2947.48     3209.67    108.51 o 
   0   0  10      414.80      422.73     43.53 o 
   1   0  10        8.00       18.29     38.74 o 
   2   0  10      178.71      231.71     93.44 o 
   3   0  10       43.62       58.41     43.53 o 
   4   0  10       31.88       -7.61     44.12 o 
   5   0  10        0.19       28.06     49.49 o 
   6   0  10        1.15       51.58     57.69 o 
  -7   1  10       77.26      117.64     36.82 o 
  -6   1  10       38.61       54.27     40.02 o 
  -5   1  10      696.49      651.76     92.40 o 
  -4   1  10       50.27       34.07     36.01 o 
  -3   1  10      848.43     1008.28     64.39 o 
  -2   1  10     2079.22     2232.11     69.38 o 
  -1   1  10     1458.75     1535.00     53.31 o 
   0   1  10     1849.85     1778.26     44.57 o 
   1   1  10        1.94       31.73     15.14 o 
   2   1  10     1029.01      859.89    229.04 o 
   3   1  10        1.36       14.17     34.10 o 
   4   1  10      141.56      116.89     45.54 o 
   5   1  10       30.82      -28.84     57.13 o 
   6   1  10      137.93      115.95     48.05 o 
  -7   2  10       25.47       16.27     56.26 o 
  -6   2  10       40.38       68.07     29.68 o 
  -5   2  10       13.04      -13.09     25.70 o 
  -4   2  10      330.56      365.09     52.98 o 
  -3   2  10     1020.75     1105.34     67.43 o 
  -2   2  10     1105.83     1079.33     69.16 o 
  -1   2  10      116.96      117.89     12.91 o 
   0   2  10      113.85      108.30     14.97 o 
   1   2  10        0.95        5.04     15.43 o 
   2   2  10      259.55      306.55     69.02 o 
   3   2  10        3.90       14.71     31.36 o 
   4   2  10        1.91      -11.77     31.41 o 
   5   2  10       14.15       50.31     38.50 o 
   6   2  10        1.09       21.37     40.99 o 
  -7   3  10       14.56        9.84     46.04 o 
  -6   3  10      257.40      239.02     61.10 o 
  -5   3  10      434.18      426.21     75.53 o 
  -4   3  10      179.33      159.22     35.87 o 
  -3   3  10       92.60       88.37     19.00 o 
  -2   3  10      113.48       84.62     13.64 o 
  -1   3  10      382.24      366.40     28.56 o 
   0   3  10      881.12      911.46     67.03 o 
   1   3  10       40.64       31.64     17.65 o 
   2   3  10      240.76      241.00     41.44 o 
   3   3  10       30.08        0.86     35.56 o 
   4   3  10       40.87      137.95     47.22 o 
   5   3  10      122.20      163.91     75.25 o 
   6   3  10        6.48       42.50     57.89 o 
  -7   4  10      278.70      176.91     71.68 o 
  -6   4  10       81.28       63.13     75.51 o 
  -5   4  10      187.49      204.66     54.08 o 
  -4   4  10      257.56      247.07     46.76 o 
  -3   4  10       84.62      114.72     33.99 o 
  -2   4  10        7.53       24.76      9.77 o 
  -1   4  10      547.01      503.94     46.77 o 
   0   4  10        8.80       11.60     15.35 o 
   1   4  10      230.27      223.77     38.49 o 
   2   4  10      472.29      461.91     60.45 o 
   3   4  10      162.86      143.26     58.64 o 
   4   4  10      500.15      581.12    227.40 o 
   5   4  10        0.66        0.00     82.87 o 
   6   4  10       52.77       69.40    105.11 o 
  -7   5  10       42.79       94.63     30.33 o 
  -6   5  10       79.08       79.07     33.06 o 
  -5   5  10       13.83      -10.59     41.28 o 
  -4   5  10      409.09      435.95     60.20 o 
  -3   5  10        1.79        0.68     11.10 o 
  -2   5  10        2.24       -8.92      8.92 o 
  -1   5  10     1072.75     1181.89     59.62 o 
   0   5  10        9.14        3.98     14.64 o 
   1   5  10      170.29      132.78     29.08 o 
   2   5  10        0.10      -14.09     18.86 o 
   3   5  10      312.47      294.01     51.56 o 
   4   5  10       31.73       72.05     56.70 o 
   5   5  10       32.79       -3.95     41.10 o 
   6   5  10        0.36      -13.66     45.76 o 
  -7   6  10      238.06      215.94    151.30 o 
  -6   6  10        0.62       50.80     29.92 o 
  -5   6  10        2.39      -19.05     19.05 o 
  -4   6  10      186.25      233.50     44.79 o 
  -3   6  10       20.66      -14.49     14.49 o 
  -2   6  10        3.05       12.34     10.97 o 
  -1   6  10       44.77       30.29     25.81 o 
   0   6  10      108.04      149.30     30.61 o 
   1   6  10        0.33      -10.08     16.10 o 
   2   6  10      398.61      283.00     50.09 o 
   3   6  10       38.91       16.72     27.62 o 
   4   6  10      691.97      731.49    109.63 o 
   5   6  10        1.37       40.28     43.16 o 
   6   6  10       15.52      -64.19     64.19 o 
  -7   7  10       22.25       16.77     52.37 o 
  -6   7  10        1.65       -4.14     25.00 o 
  -5   7  10       57.08       17.63     26.13 o 
  -4   7  10       69.72       52.50     21.23 o 
  -3   7  10      139.69       94.10     22.95 o 
  -2   7  10       56.81       32.41     20.69 o 
  -1   7  10       10.71       19.50     19.07 o 
   0   7  10      775.81      768.15     69.64 o 
   1   7  10       44.74       53.05     20.91 o 
   2   7  10       98.63       72.16     39.76 o 
   3   7  10       30.14       61.47     30.43 o 
   4   7  10        3.50       -9.85     35.50 o 
   5   7  10        0.40       15.60     60.13 o 
  -6   8  10       14.05       -1.25     35.06 o 
  -5   8  10        0.01      -17.93     37.68 o 
  -4   8  10       20.11       26.47     19.10 o 
  -3   8  10        0.76        9.16     13.69 o 
  -2   8  10       58.80       36.56     16.41 o 
  -1   8  10      203.54      158.50     39.65 o 
   0   8  10       16.17       32.93     23.34 o 
   1   8  10        0.03       17.24     19.50 o 
   2   8  10      270.20      146.60     55.66 o 
   3   8  10       42.87      111.99     29.48 o 
   4   8  10       22.80        1.09     31.78 o 
   5   8  10        3.20       90.96     66.31 o 
  -6   9  10        3.12       -6.35     65.64 o 
  -5   9  10       20.66        9.79     22.40 o 
  -4   9  10      247.51      248.59     36.59 o 
  -3   9  10       73.91       49.66     20.16 o 
  -2   9  10      291.01      257.99     56.04 o 
  -1   9  10       39.25       29.90     25.67 o 
   0   9  10      557.97      552.45     76.11 o 
   1   9  10       31.80       32.32     24.63 o 
   2   9  10       28.22       30.24     23.36 o 
   3   9  10       14.63       18.27     27.34 o 
   4   9  10       24.34       22.13     34.03 o 
   5   9  10        1.91      -14.28     65.21 o 
  -6  10  10        4.65      -26.40     29.11 o 
  -5  10  10        8.07       66.49     23.61 o 
  -4  10  10        9.24       20.57     14.96 o 
  -3  10  10       58.64       87.98     31.28 o 
  -2  10  10       44.19       89.13     27.27 o 
  -1  10  10        7.96       16.10     22.00 o 
   0  10  10       42.65       54.09     25.97 o 
   1  10  10      103.64       70.64     40.43 o 
   2  10  10        8.93       92.62     57.75 o 
   3  10  10       10.15       51.64     30.33 o 
   4  10  10        0.31      -35.33     35.33 o 
  -5  11  10        0.90      -26.03     26.03 o 
  -4  11  10       33.23       87.60     17.36 o 
  -3  11  10        0.00        2.52     13.96 o 
  -2  11  10       57.81       98.79     44.07 o 
  -1  11  10       12.83       33.47     23.42 o 
   0  11  10        4.38       -2.68     26.45 o 
   1  11  10       23.47       20.85     27.84 o 
   2  11  10      106.09      122.78     43.88 o 
   3  11  10        5.92       19.39     33.97 o 
   4  11  10        0.20       -5.95     54.02 o 
  -5  12  10        2.13       -0.42     26.54 o 
  -4  12  10        5.43       35.80     16.86 o 
  -3  12  10        2.66       20.79     15.06 o 
  -2  12  10        0.21      -28.76     28.76 o 
  -1  12  10        6.83       22.09     26.72 o 
   0  12  10       58.83       74.09     35.62 o 
   1  12  10       71.93       39.31     39.55 o 
   2  12  10        8.76       44.74     31.46 o 
   3  12  10        0.08       -5.44     34.58 o 
  -4  13  10       12.03        1.19     19.30 o 
  -3  13  10       72.51       82.70     20.66 o 
  -2  13  10        1.54       10.17     32.90 o 
  -1  13  10        8.28       21.58     30.19 o 
   0  13  10        3.65      -33.94     33.94 o 
   1  13  10        0.80       25.71     50.37 o 
   2  13  10        1.53       23.54     35.93 o 
   3  13  10        1.74        8.66     60.93 o 
  -3  14  10        2.42       19.90     54.81 o 
  -2  14  10        0.22       -6.77     79.84 o 
  -1  14  10        2.06       61.13     34.74 o 
   0  14  10        0.16      -13.98     55.90 o 
   1  14  10       14.42       46.06     39.93 o 
   2  14  10       27.14       10.98     38.49 o 
  -2  15  10        7.27      -46.88     46.88 o 
  -1  15  10        0.08       78.35     33.30 o 
   0  15  10        1.21       94.91     71.61 o 
  -7   1  11        3.78      -18.66     25.91 o 
  -6   1  11       54.30       65.76     33.21 o 
  -5   1  11       14.55       22.68     20.72 o 
  -4   1  11      152.19      155.24     48.73 o 
  -3   1  11       18.84       32.08     19.88 o 
  -2   1  11     1010.11     1044.69     54.90 o 
  -1   1  11        0.06        6.64      9.46 o 
   0   1  11      110.20      109.54     12.01 o 
   1   1  11        6.94       -7.74     33.33 o 
   2   1  11        0.05      -30.87     30.87 o 
   3   1  11      538.08      534.52     98.81 o 
   4   1  11       22.00      -24.60     33.33 o 
   5   1  11        1.19      -34.85     34.85 o 
   6   1  11        0.05        9.77     63.24 o 
  -7   2  11        0.65      -24.20     25.50 o 
  -6   2  11       47.35       55.26     28.30 o 
  -5   2  11      284.16      465.32    111.92 o 
  -4   2  11       92.71      111.11     25.32 o 
  -3   2  11       54.65       58.23     17.48 o 
  -2   2  11      352.19      343.72     35.98 o 
  -1   2  11       13.96       -3.08      9.94 o 
   0   2  11       51.88       30.25     10.08 o 
   1   2  11        1.61       20.35     18.09 o 
   2   2  11     1678.37     1792.07    156.14 o 
   3   2  11      113.78       59.98     38.91 o 
   4   2  11       87.69      123.03     74.80 o 
   5   2  11        0.01        4.32     53.36 o 
   6   2  11       65.45       33.23     47.56 o 
  -7   3  11       60.97       73.70     31.75 o 
  -6   3  11      143.83      110.39     34.40 o 
  -5   3  11       53.32       16.02     25.91 o 
  -4   3  11      262.51      269.68     45.95 o 
  -3   3  11      111.90      118.84     24.35 o 
  -2   3  11      116.49      122.73     20.23 o 
  -1   3  11       42.46       25.32      8.13 o 
   0   3  11      784.27      746.94     63.40 o 
   1   3  11      130.23      122.66     33.94 o 
   2   3  11       31.01       41.94     40.81 o 
   3   3  11       71.10       66.89     46.04 o 
   4   3  11       54.77       34.74     39.24 o 
   5   3  11       17.02      -30.49     38.21 o 
   6   3  11       16.37      -14.70     44.03 o 
  -7   4  11       46.23      103.70     31.01 o 
  -6   4  11        1.42      -27.14     27.14 o 
  -5   4  11       64.36      113.23     35.86 o 
  -4   4  11        0.91       19.88     20.34 o 
  -3   4  11       70.56       72.12     20.04 o 
  -2   4  11      439.64      475.65     41.15 o 
  -1   4  11      503.54      483.50     40.27 o 
   0   4  11        1.14        9.24     16.17 o 
   1   4  11       22.34       10.24     23.36 o 
   2   4  11        1.21       36.34     34.34 o 
   3   4  11        6.67       47.00     36.90 o 
   4   4  11      190.81       74.54     46.12 o 
   5   4  11        5.20      -30.00     37.97 o 
   6   4  11       68.16       50.23     52.68 o 
  -7   5  11        0.28      -27.49     27.49 o 
  -6   5  11        0.52      -14.91     25.19 o 
  -5   5  11      207.81      244.97     52.42 o 
  -4   5  11      111.12       97.17     28.29 o 
  -3   5  11      106.05       50.05     22.20 o 
  -2   5  11        7.47       -8.93      8.93 o 
  -1   5  11       53.42       55.43     19.84 o 
   0   5  11        7.37       -8.24     19.49 o 
   1   5  11      167.38      197.65     35.33 o 
   2   5  11      186.39      180.16     57.50 o 
   3   5  11        0.51       53.62     53.27 o 
   4   5  11       20.41       -4.84     36.38 o 
   5   5  11        2.80       75.47     41.90 o 
   6   5  11       10.97       -5.47     46.72 o 
  -7   6  11        2.55        3.54     27.83 o 
  -6   6  11        3.76        1.00     26.59 o 
  -5   6  11       76.21       71.19     26.24 o 
  -4   6  11        9.45       27.01     38.89 o 
  -3   6  11      298.87      334.23     36.89 o 
  -2   6  11        1.94       -9.71     11.35 o 
  -1   6  11       16.50        3.14     33.84 o 
   0   6  11      151.53      194.09     35.94 o 
   1   6  11      102.72      102.76     24.20 o 
   2   6  11       67.35       62.13     24.07 o 
   3   6  11      294.11      278.31     79.72 o 
   4   6  11        3.60       34.40     60.08 o 
   5   6  11       67.50      105.41     46.35 o 
  -6   7  11       12.29      -23.78     23.78 o 
  -5   7  11       91.54      124.72     30.53 o 
  -4   7  11        2.99       20.28     18.96 o 
  -3   7  11      334.26      389.68     39.24 o 
  -2   7  11        7.79       -0.78     12.91 o 
  -1   7  11       71.20       26.30     28.95 o 
   0   7  11      783.55      777.04     73.70 o 
   1   7  11        7.73       26.84     18.79 o 
   2   7  11      216.70      241.41     43.70 o 
   3   7  11       18.45      -22.94     22.94 o 
   4   7  11       26.94       17.50     49.07 o 
   5   7  11        0.00       79.35     69.15 o 
  -6   8  11      116.99      169.74     53.46 o 
  -5   8  11       10.87       17.78     22.61 o 
  -4   8  11        0.10      -17.70     24.09 o 
  -3   8  11      294.20      259.66     35.37 o 
  -2   8  11        3.50       27.30     23.42 o 
  -1   8  11       95.30      115.44     34.78 o 
   0   8  11      403.60      373.60     81.80 o 
   1   8  11      128.27      105.85     28.78 o 
   2   8  11       36.74        6.24     25.92 o 
   3   8  11       93.44       44.30     55.31 o 
   4   8  11        1.74        0.21     61.80 o 
   5   8  11       94.39      149.71     78.63 o 
  -6   9  11        1.44      -26.59     26.59 o 
  -5   9  11       29.09       32.74     24.11 o 
  -4   9  11       65.00       22.80     17.56 o 
  -3   9  11        3.33      -11.79     28.11 o 
  -2   9  11        8.84       18.80     24.09 o 
  -1   9  11       37.56       31.04     25.12 o 
   0   9  11      333.64      327.61     57.10 o 
   1   9  11      133.05      148.28     39.44 o 
   2   9  11       34.79       44.29     24.52 o 
   3   9  11        6.08      -37.96     37.96 o 
   4   9  11        2.96       -7.52     61.59 o 
  -5  10  11        3.26      -17.36     22.02 o 
  -4  10  11       91.96      125.33     27.42 o 
  -3  10  11        3.13       19.22     17.12 o 
  -2  10  11      134.52      153.17     40.58 o 
  -1  10  11       87.25       75.24     40.02 o 
   0  10  11       26.90       17.64     27.74 o 
   1  10  11       71.20       42.37     24.64 o 
   2  10  11       16.89       -5.82     29.26 o 
   3  10  11        0.17       26.39     92.93 o 
   4  10  11       58.65      260.19     75.09 o 
  -5  11  11        5.85       12.06     38.29 o 
  -4  11  11      105.22      187.01     32.12 o 
  -3  11  11        3.31       17.73     17.79 o 
  -2  11  11       49.01       95.87     39.72 o 
  -1  11  11        4.87       20.09     25.60 o 
   0  11  11        4.06       38.18     24.96 o 
   1  11  11      134.94      157.94     50.64 o 
   2  11  11       45.49       65.95     42.04 o 
   3  11  11       21.09       59.55     82.12 o 
   4  11  11        9.54       43.36     49.87 o 
  -4  12  11        5.84       46.61     31.19 o 
  -3  12  11        4.84       29.18     18.83 o 
  -2  12  11       63.45      103.83     37.40 o 
  -1  12  11        7.27       29.33     36.65 o 
   0  12  11       23.42       46.72     38.67 o 
   1  12  11        0.66       34.98     59.00 o 
   2  12  11       59.69       52.86     35.68 o 
   3  12  11        0.30       -9.72     35.44 o 
  -3  13  11        0.51       48.32     18.90 o 
  -2  13  11        9.27       46.67     42.30 o 
  -1  13  11       16.82       46.85     33.25 o 
   0  13  11        1.76      -21.13     42.88 o 
   1  13  11        0.57       -7.33     32.08 o 
   2  13  11        5.69      -35.41     35.41 o 
  -2  14  11       28.55       63.14     37.37 o 
  -1  14  11       11.73        9.02     35.11 o 
   0  14  11       29.16        5.12     34.02 o 
   1  14  11       20.05       36.25     35.82 o 
  -7   0  12       82.74      169.63     60.68 o 
  -6   0  12      244.05      278.73     86.53 o 
  -5   0  12       69.53      -29.88     30.69 o 
  -4   0  12      533.68      587.51    107.79 o 
  -3   0  12      268.16      216.74     39.50 o 
  -2   0  12      893.85      916.57     77.18 o 
  -1   0  12      568.77      661.38    101.48 o 
   0   0  12      523.58      546.98     79.44 o 
   1   0  12        0.05       11.89     54.38 o 
   2   0  12       73.59      103.91     61.67 o 
   3   0  12      381.16      513.94    125.53 o 
   4   0  12        0.43       44.29     50.23 o 
   5   0  12      186.29      371.92    109.63 o 
   6   0  12        2.06      -43.38     63.41 o 
  -7   1  12      222.67      259.80     63.88 o 
  -6   1  12       97.74      121.29     42.04 o 
  -5   1  12       38.99       13.99     43.06 o 
  -4   1  12      406.66      355.58     48.41 o 
  -3   1  12       91.15       70.02     17.57 o 
  -2   1  12      273.93      231.42     30.64 o 
  -1   1  12       57.87       31.77     13.85 o 
   0   1  12     1059.19     1175.07     51.58 o 
   1   1  12       17.13       -1.86     36.87 o 
   2   1  12     1816.55     1934.42    171.14 o 
   3   1  12       88.82       77.12     41.10 o 
   4   1  12      523.37      575.13    104.04 o 
   5   1  12        1.63       -2.37     43.51 o 
   6   1  12        8.01       45.94     46.58 o 
  -7   2  12       26.89      -19.88     27.12 o 
  -6   2  12       16.93       19.99     42.24 o 
  -5   2  12      140.06      183.60     44.61 o 
  -4   2  12        8.97       20.36     17.25 o 
  -3   2  12        1.90        5.85     14.36 o 
  -2   2  12      168.35      165.71     24.86 o 
  -1   2  12       59.05       59.33     19.24 o 
   0   2  12      394.33      386.69     33.58 o 
   1   2  12       76.56       50.34     27.25 o 
   2   2  12       26.24      -32.40     32.40 o 
   3   2  12      111.89      131.06     44.78 o 
   4   2  12       29.96       53.75     42.74 o 
   5   2  12       77.22       69.62     43.56 o 
   6   2  12       32.66       66.45     69.46 o 
  -7   3  12       30.98       56.92     32.17 o 
  -6   3  12       16.52       12.80     27.74 o 
  -5   3  12       45.48       45.29     30.02 o 
  -4   3  12       42.42       13.72     25.89 o 
  -3   3  12      437.31      393.22     44.82 o 
  -2   3  12      572.98      615.03     53.07 o 
  -1   3  12      182.28      170.64     21.58 o 
   0   3  12        0.67      -19.27     19.27 o 
   1   3  12      107.33      120.00     36.68 o 
   2   3  12      450.50      454.36     92.77 o 
   3   3  12       89.48       69.52     41.11 o 
   4   3  12      108.97      105.26    177.77 o 
   5   3  12       17.38       37.05     41.45 o 
  -7   4  12       84.38      103.46     34.86 o 
  -6   4  12        4.02       33.64     26.69 o 
  -5   4  12      300.05      343.00     99.15 o 
  -4   4  12      139.17      113.39     32.27 o 
  -3   4  12        2.06        3.13     14.89 o 
  -2   4  12      201.08      204.19     24.83 o 
  -1   4  12        3.76       -3.25     11.49 o 
   0   4  12      601.18      532.69     59.01 o 
   1   4  12       18.31       26.13     17.39 o 
   2   4  12       34.02       56.61     37.84 o 
   3   4  12        2.55       32.41     38.15 o 
   4   4  12      199.95      164.48     52.80 o 
   5   4  12        9.60       59.52     45.31 o 
  -7   5  12       50.48       89.70     34.57 o 
  -6   5  12       10.37        0.72     29.24 o 
  -5   5  12       78.92       81.79     30.20 o 
  -4   5  12      142.45      132.42     31.40 o 
  -3   5  12      153.86      144.92     27.46 o 
  -2   5  12      261.17      265.65     27.49 o 
  -1   5  12        0.01       11.96     11.77 o 
   0   5  12        3.49      -13.80     19.43 o 
   1   5  12      389.60      421.12     53.79 o 
   2   5  12       43.82       83.90     39.25 o 
   3   5  12       28.91       39.95     39.51 o 
   4   5  12        0.15       23.86     38.94 o 
   5   5  12       45.01       -0.63     45.38 o 
  -6   6  12       14.29       -0.43     33.87 o 
  -5   6  12       19.46        1.28     24.35 o 
  -4   6  12      189.78      195.42     59.40 o 
  -3   6  12       84.23       84.35     17.56 o 
  -2   6  12      664.77      596.30     65.46 o 
  -1   6  12       31.00       26.24     19.98 o 
   0   6  12       82.57       75.73     22.28 o 
   1   6  12       17.95      -16.23     18.44 o 
   2   6  12      235.68      189.93     39.93 o 
   3   6  12       40.54      -59.61     63.35 o 
   4   6  12       28.71       44.01     41.30 o 
   5   6  12        3.07       12.71     45.55 o 
  -6   7  12       17.42      -19.39     26.66 o 
  -5   7  12        2.70       31.29     43.75 o 
  -4   7  12      195.22      174.35     39.16 o 
  -3   7  12      239.65      266.32     35.44 o 
  -2   7  12      200.06      142.17     28.84 o 
  -1   7  12      285.48      256.19     52.18 o 
   0   7  12       18.96       17.44     18.43 o 
   1   7  12        6.98       16.83     18.63 o 
   2   7  12       18.72       35.92     20.78 o 
   3   7  12        5.37      -49.31     55.36 o 
   4   7  12        1.06        0.24     75.95 o 
   5   7  12        0.49      -70.70     70.70 o 
  -6   8  12        9.87       79.48     56.36 o 
  -5   8  12       24.70       37.88     25.78 o 
  -4   8  12       13.76        0.83     20.39 o 
  -3   8  12       14.29        4.09     17.39 o 
  -2   8  12       66.47       35.38     18.21 o 
  -1   8  12        8.21       37.56     25.15 o 
   0   8  12      282.52      201.88     44.96 o 
   1   8  12        7.03       17.23     20.53 o 
   2   8  12        7.50       14.91     21.94 o 
   3   8  12       13.57        7.06     56.88 o 
   4   8  12        4.00       89.52     72.16 o 
  -5   9  12        5.87       12.35     42.20 o 
  -4   9  12       10.96       -9.11     16.46 o 
  -3   9  12        4.34       10.13     16.41 o 
  -2   9  12        2.53       25.60     34.05 o 
  -1   9  12       13.03       18.83     27.43 o 
   0   9  12       67.15       47.87     27.17 o 
   1   9  12      233.76      186.66     43.68 o 
   2   9  12       70.90       78.42     23.59 o 
   3   9  12       12.77       15.92     60.08 o 
   4   9  12        3.12        1.02     70.43 o 
  -5  10  12       11.17       43.22     24.65 o 
  -4  10  12       32.53        9.28     18.20 o 
  -3  10  12        0.74        2.21     15.41 o 
  -2  10  12        1.39       -2.17     25.16 o 
  -1  10  12      123.71       94.77     33.67 o 
   0  10  12       30.96       36.15     25.87 o 
   1  10  12       12.05       -7.72     24.66 o 
   2  10  12        7.28       52.91     30.91 o 
   3  10  12        0.02        9.48     32.29 o 
   4  10  12       13.02       38.19     74.43 o 
  -4  11  12       18.25      -22.10     22.10 o 
  -3  11  12        5.23       53.29     19.54 o 
  -2  11  12        5.53       39.41     27.99 o 
  -1  11  12        4.10       25.12     26.53 o 
   0  11  12        5.83        7.91     38.31 o 
   1  11  12        1.77        3.98     37.34 o 
   2  11  12       34.97       40.09     36.58 o 
   3  11  12        1.10      -55.63     61.34 o 
  -4  12  12        7.98      -20.72     20.72 o 
  -3  12  12        0.43      -20.07     20.07 o 
  -2  12  12        0.08       34.52     34.11 o 
  -1  12  12       12.33       18.09     28.97 o 
   0  12  12       10.85        9.28     42.11 o 
   1  12  12        2.67      -31.80     31.80 o 
   2  12  12        1.03       15.86     72.67 o 
  -3  13  12        0.55       -9.69     20.65 o 
  -2  13  12        2.19       57.05     41.29 o 
  -1  13  12        3.96        3.42     35.87 o 
   0  13  12       17.14       11.10     40.97 o 
   1  13  12        0.14      -22.29     33.25 o 
  -1  14  12        1.20       19.98     35.38 o 
   0  14  12        7.78       -0.50     39.74 o 
  -7   1  13        0.12        7.87     49.91 o 
  -6   1  13        8.87       21.56     27.11 o 
  -5   1  13       18.24       19.04     39.10 o 
  -4   1  13        8.49      -29.16     29.16 o 
  -3   1  13      326.65      349.90     40.59 o 
  -2   1  13        1.31      -12.51     12.51 o 
  -1   1  13        3.91       10.45     18.00 o 
   0   1  13       76.65       39.09     24.24 o 
   1   1  13       85.16       86.60     28.70 o 
   2   1  13        0.10       25.16     39.95 o 
   3   1  13       17.90       48.43     38.83 o 
   4   1  13        8.40      -36.63     62.58 o 
   5   1  13        0.22      -19.41     42.03 o 
  -7   2  13       99.04       74.29     43.41 o 
  -6   2  13        2.45       47.51     59.80 o 
  -5   2  13        0.05      -16.72     56.79 o 
  -4   2  13      134.55      155.21     27.83 o 
  -3   2  13      176.99      212.15     31.76 o 
  -2   2  13      249.46      251.19     33.27 o 
  -1   2  13        1.64       29.19     14.93 o 
   0   2  13      770.33      690.90     82.55 o 
   1   2  13        1.00       -9.50     23.35 o 
   2   2  13        9.14        7.84     36.53 o 
   3   2  13       30.39       17.60     38.69 o 
   4   2  13        3.28       32.35     40.60 o 
   5   2  13       15.91      -22.34     45.08 o 
  -7   3  13        5.93        8.06     29.09 o 
  -6   3  13       47.21      147.92     44.89 o 
  -5   3  13      188.11      229.16     50.92 o 
  -4   3  13        4.06        2.18     16.75 o 
  -3   3  13       35.08       30.52     17.17 o 
  -2   3  13      122.84      108.35     21.87 o 
  -1   3  13       47.80       40.14     20.95 o 
   0   3  13        0.01       -4.66     10.54 o 
   1   3  13       93.48       74.07     35.72 o 
   2   3  13       51.96      -15.28     47.01 o 
   3   3  13       12.03       15.60     39.18 o 
   4   3  13       22.06       22.98     42.56 o 
   5   3  13        1.91       48.97     48.23 o 
  -6   4  13        1.58      -26.48     27.45 o 
  -5   4  13        0.31       -2.26     23.93 o 
  -4   4  13       76.10       71.44     18.75 o 
  -3   4  13      165.94      212.29     32.79 o 
  -2   4  13      233.85      247.98     32.43 o 
  -1   4  13       26.94       10.48     11.81 o 
   0   4  13      256.82      195.61     34.38 o 
   1   4  13       54.61       25.96     27.40 o 
   2   4  13      123.49      101.07     51.42 o 
   3   4  13        0.01       17.46     45.28 o 
   4   4  13        8.14       58.72     42.16 o 
   5   4  13        8.46       80.06     50.47 o 
  -6   5  13       23.84       13.04     30.64 o 
  -5   5  13        9.04       33.22     33.84 o 
  -4   5  13       31.86       39.69     21.88 o 
  -3   5  13       29.44       48.15     20.01 o 
  -2   5  13       37.27       58.19     15.54 o 
  -1   5  13       69.18      100.00     19.87 o 
   0   5  13       10.83       15.16     16.65 o 
   1   5  13       14.07      -23.55     23.55 o 
   2   5  13       37.39       10.50     38.98 o 
   3   5  13        1.94      -24.02     59.73 o 
   4   5  13       23.58       47.93     54.51 o 
   5   5  13        0.01       77.44     48.60 o 
  -6   6  13        0.56      -39.29     70.23 o 
  -5   6  13       26.49       32.42     24.26 o 
  -4   6  13       16.05        3.82     21.38 o 
  -3   6  13      103.97       98.48     33.50 o 
  -2   6  13       93.93      121.07     24.29 o 
  -1   6  13       97.18       94.32     19.18 o 
   0   6  13        0.10        9.70     18.71 o 
   1   6  13        0.70       -5.96     25.77 o 
   2   6  13       13.31       -9.43     27.01 o 
   3   6  13        0.75      -36.07     36.07 o 
   4   6  13        0.30       50.98     44.74 o 
  -6   7  13       14.90       -7.28     59.60 o 
  -5   7  13       99.18      115.84     31.67 o 
  -4   7  13        6.20       49.50     25.17 o 
  -3   7  13       49.73       37.68     18.62 o 
  -2   7  13      175.57      180.27     31.66 o 
  -1   7  13        2.36       14.40     23.84 o 
   0   7  13        3.54       12.65     18.79 o 
   1   7  13        0.03        2.77     20.48 o 
   2   7  13      148.42      175.87     38.62 o 
   3   7  13        1.40       -0.08     38.30 o 
   4   7  13       26.74      -48.37     48.37 o 
  -5   8  13      179.85      146.97     32.25 o 
  -4   8  13       34.36        7.71     23.03 o 
  -3   8  13        0.13       44.76     15.74 o 
  -2   8  13       49.35        5.89     18.49 o 
  -1   8  13       36.36       44.71     32.12 o 
   0   8  13        7.61       17.91     24.72 o 
   1   8  13      157.71      252.32     39.37 o 
   2   8  13        0.99       37.08     54.31 o 
   3   8  13       10.09       93.90     41.54 o 
   4   8  13       11.02       11.59     65.11 o 
  -5   9  13       14.45       37.26     26.02 o 
  -4   9  13       11.80       47.54     30.12 o 
  -3   9  13        9.90        6.95     17.76 o 
  -2   9  13       35.17       28.05     19.87 o 
  -1   9  13       72.75       55.51     45.63 o 
   0   9  13       52.61       50.34     26.91 o 
   1   9  13       17.26      -42.01     45.50 o 
   2   9  13       47.62       26.22     57.23 o 
   3   9  13        4.75       24.29     44.18 o 
   4   9  13       37.05      125.00     81.38 o 
  -5  10  13       27.91        2.64     25.91 o 
  -4  10  13        5.60       14.67     35.32 o 
  -3  10  13       44.62       50.29     27.54 o 
  -2  10  13       74.38       56.30     41.71 o 
  -1  10  13       21.14        8.72     23.10 o 
   0  10  13        0.63      -32.65     48.74 o 
   1  10  13       29.01       25.85     27.22 o 
   2  10  13        0.01       22.14     26.98 o 
   3  10  13        2.79      -11.02     55.44 o 
  -4  11  13       11.89       38.07     30.34 o 
  -3  11  13       50.03        8.02     19.81 o 
  -2  11  13       40.18       56.69     35.49 o 
  -1  11  13       78.53       35.92     38.63 o 
   0  11  13        1.01       26.74     27.96 o 
   1  11  13        1.40        0.44     31.88 o 
   2  11  13        5.45       41.36     38.54 o 
  -3  12  13       16.63      -19.30     19.30 o 
  -2  12  13       23.03       19.12     42.99 o 
  -1  12  13        2.14       27.87     44.97 o 
   0  12  13      170.88      189.48     53.50 o 
   1  12  13        0.37       43.57     48.76 o 
   2  12  13       22.59       12.28     40.18 o 
  -2  13  13        2.20        3.32     34.97 o 
  -1  13  13        0.95      -35.72     35.72 o 
   0  13  13       16.01       16.53     45.36 o 
  -6   0  14       44.79       78.84     51.82 o 
  -5   0  14       88.39       85.96     43.74 o 
  -4   0  14      902.51     1148.11    127.66 o 
  -3   0  14      606.81      612.70     93.38 o 
  -2   0  14      181.64      185.70     49.72 o 
  -1   0  14       20.63      -14.88     45.99 o 
   0   0  14        3.04        7.42     54.83 o 
   1   0  14      456.31      416.92    128.98 o 
   2   0  14        0.00        8.50     62.08 o 
   3   0  14        0.41      -43.95     52.18 o 
   4   0  14        2.33      -54.66     54.66 o 
   5   0  14       20.01       68.03     69.39 o 
  -6   1  14        3.89        1.73     36.35 o 
  -5   1  14       34.56       53.13     27.90 o 
  -4   1  14      983.73     1087.99     88.11 o 
  -3   1  14        7.51       -5.34     37.28 o 
  -2   1  14      995.97     1018.34     75.65 o 
  -1   1  14       15.37       19.45     37.29 o 
   0   1  14      447.96      390.04     86.67 o 
   1   1  14        8.83       26.21     35.45 o 
   2   1  14       36.64       78.61     46.59 o 
   3   1  14       16.13      -10.84     44.57 o 
   4   1  14       41.75      132.98     86.95 o 
   5   1  14        0.69      -36.08     43.81 o 
  -6   2  14       62.77       17.66     33.67 o 
  -5   2  14       60.04       88.87     48.82 o 
  -4   2  14       81.92       53.37     22.97 o 
  -3   2  14       68.29       32.71     19.56 o 
  -2   2  14       94.60       97.72     24.15 o 
  -1   2  14       16.24       -1.23     30.85 o 
   0   2  14      152.13      126.72     35.44 o 
   1   2  14        5.88        9.09     26.87 o 
   2   2  14       62.89       85.49     46.31 o 
   3   2  14        0.10       17.09     42.58 o 
   4   2  14        3.95      -43.49     67.16 o 
   5   2  14       23.87       59.45     56.66 o 
  -6   3  14       22.75        2.03     28.19 o 
  -5   3  14        6.33       62.34     35.83 o 
  -4   3  14        0.46       28.53     18.48 o 
  -3   3  14      414.02      512.52     54.52 o 
  -2   3  14      294.88      313.66     44.34 o 
  -1   3  14      129.45      202.34     27.63 o 
   0   3  14      447.67      446.92     95.65 o 
   1   3  14       17.13       44.45     28.74 o 
   2   3  14        0.56       41.43     37.10 o 
   3   3  14       31.53       -0.89     39.24 o 
   4   3  14        5.08        7.16     44.34 o 
   5   3  14        2.51       28.77     48.73 o 
  -6   4  14      112.67      155.50     54.85 o 
  -5   4  14       79.64      102.87     34.05 o 
  -4   4  14       54.78       40.38     21.70 o 
  -3   4  14        7.89       -1.67     21.20 o 
  -2   4  14       45.24       56.73     24.55 o 
  -1   4  14        0.08       -1.41     13.17 o 
   0   4  14      501.78      529.30     76.21 o 
   1   4  14        0.04       21.93     32.77 o 
   2   4  14      562.61      503.16    102.10 o 
   3   4  14        4.60        7.62     38.68 o 
   4   4  14      112.54      163.60     61.44 o 
  -6   5  14       34.36       35.19     30.96 o 
  -5   5  14       24.88      -17.53     22.17 o 
  -4   5  14       88.39       86.21     32.05 o 
  -3   5  14       44.74       68.92     28.32 o 
  -2   5  14       38.33       13.63     16.40 o 
  -1   5  14      233.66      234.17     30.32 o 
   0   5  14        8.31       -6.87     20.68 o 
   1   5  14       43.37       79.47     33.96 o 
   2   5  14        1.05       -4.15     26.81 o 
   3   5  14       72.14      140.55     47.83 o 
   4   5  14        1.77       16.23     44.26 o 
  -6   6  14       34.42       95.15     78.07 o 
  -5   6  14        0.06       24.48     24.46 o 
  -4   6  14       66.00       69.81     27.24 o 
  -3   6  14       18.15      -21.80     21.80 o 
  -2   6  14      155.65      195.37     31.01 o 
  -1   6  14        3.95       43.71     13.60 o 
   0   6  14       96.83       80.92     25.44 o 
   1   6  14       20.73       16.51     25.64 o 
   2   6  14      342.00      355.39     69.19 o 
   3   6  14        0.07       20.92     39.95 o 
   4   6  14       71.61       91.47     50.77 o 
  -5   7  14       71.01       67.61     45.07 o 
  -4   7  14       14.72       39.32     43.35 o 
  -3   7  14        8.29       42.91     16.07 o 
  -2   7  14       94.70      162.39     33.73 o 
  -1   7  14       41.63       78.95     18.84 o 
   0   7  14        0.83        9.67     27.16 o 
   1   7  14       44.38        4.56     47.56 o 
   2   7  14       13.36       30.71     28.94 o 
   3   7  14       31.78      -41.32     41.32 o 
   4   7  14       13.52       55.35     50.85 o 
  -5   8  14        2.98       25.43     48.28 o 
  -4   8  14        0.01       16.37     27.24 o 
  -3   8  14        0.03       18.86     18.98 o 
  -2   8  14        3.32      -12.19     16.97 o 
  -1   8  14       56.18       -2.61     23.87 o 
   0   8  14        9.44       35.96     25.59 o 
   1   8  14       53.05       35.95     30.94 o 
   2   8  14       21.48       45.80     32.83 o 
   3   8  14        4.02      -16.15     34.00 o 
  -5   9  14       65.15      105.18     45.92 o 
  -4   9  14       53.28       29.06     32.45 o 
  -3   9  14       33.62       47.61     20.34 o 
  -2   9  14       11.02      -13.28     21.56 o 
  -1   9  14      140.15      172.84     65.21 o 
   0   9  14        0.16      -23.94     28.97 o 
   1   9  14        8.11      -11.59     30.15 o 
   2   9  14       35.99      117.13     43.44 o 
   3   9  14        1.39      -34.95     34.95 o 
  -4  10  14       16.18       -2.54     31.64 o 
  -3  10  14       12.12       31.30     25.80 o 
  -2  10  14       28.06       13.63     18.98 o 
  -1  10  14        0.59      -20.69     26.10 o 
   0  10  14        6.41       21.16     27.88 o 
   1  10  14        2.42      -29.93     29.93 o 
   2  10  14        6.48       27.42     56.93 o 
  -3  11  14        7.86      -20.50     20.50 o 
  -2  11  14       10.98       19.58     18.39 o 
  -1  11  14       22.27       36.65     30.80 o 
   0  11  14        1.67       -1.35     28.25 o 
   1  11  14        8.78       18.86     30.54 o 
   2  11  14       14.19        5.06     35.37 o 
  -2  12  14        4.07       10.03     42.21 o 
  -1  12  14        2.30      -16.30     31.30 o 
   0  12  14        0.29      -15.85     36.95 o 
   1  12  14       15.30       82.22     40.75 o 
  -6   1  15       20.89       -8.41     28.61 o 
  -5   1  15       67.33       71.47     48.63 o 
  -4   1  15        1.54      -21.06     21.06 o 
  -3   1  15       70.32       69.05     23.03 o 
  -2   1  15       39.28       53.81     27.19 o 
  -1   1  15       26.47      -12.60     41.09 o 
   0   1  15       16.64       -9.49     35.85 o 
   1   1  15       11.27      -35.15     36.61 o 
   2   1  15        7.41       63.42     41.58 o 
   3   1  15        4.13       13.00     61.66 o 
   4   1  15        0.58      -28.09     47.95 o 
  -6   2  15       64.59       37.07     31.26 o 
  -5   2  15       92.58      138.17     36.22 o 
  -4   2  15       10.71      -16.38     32.39 o 
  -3   2  15       37.21       47.59     19.65 o 
  -2   2  15        0.01        2.61     22.64 o 
  -1   2  15       19.06       20.00     39.11 o 
   0   2  15      288.94      292.45     77.34 o 
   1   2  15       22.57       17.86     50.94 o 
   2   2  15      229.96      262.66     80.06 o 
   3   2  15       14.13      -14.07     41.22 o 
   4   2  15      106.61      173.49     58.67 o 
  -6   3  15       20.84      136.34     58.13 o 
  -5   3  15        5.64       39.09     58.98 o 
  -4   3  15        0.14      -14.93     21.47 o 
  -3   3  15       38.19       98.38     58.13 o 
  -2   3  15       32.45       58.73     21.70 o 
  -1   3  15        4.47       41.13     27.54 o 
   0   3  15       43.32       53.75     28.42 o 
   1   3  15       34.76       32.70     30.68 o 
   2   3  15       26.17      -10.28     31.47 o 
   3   3  15        7.45       41.36     45.44 o 
   4   3  15       24.95       28.10     54.34 o 
  -6   4  15        0.08       -2.42     36.56 o 
  -5   4  15        2.56       33.90     62.22 o 
  -4   4  15      140.86       95.26     27.80 o 
  -3   4  15       10.79        5.36     28.05 o 
  -2   4  15       25.08       25.82     23.22 o 
  -1   4  15       27.68       73.25     15.74 o 
   0   4  15       92.76       84.08     33.48 o 
   1   4  15        5.06      -22.68     28.45 o 
   2   4  15       80.58      100.72     38.75 o 
   3   4  15        0.62      -41.24     41.24 o 
   4   4  15       32.17       57.96     48.45 o 
  -5   5  15        2.37       13.47     43.48 o 
  -4   5  15        4.20      -33.07     49.80 o 
  -3   5  15        5.42       56.39     25.04 o 
  -2   5  15      103.85       56.50     30.57 o 
  -1   5  15       17.14       50.25     16.64 o 
   0   5  15       27.49       18.51     26.93 o 
   1   5  15        3.90       27.96     28.24 o 
   2   5  15        8.23        9.38     31.70 o 
   3   5  15        8.19       -4.54     66.03 o 
   4   5  15       71.05      117.33     52.26 o 
  -5   6  15       56.63       86.06     42.85 o 
  -4   6  15        7.16        1.42     27.35 o 
  -3   6  15       28.49       32.52     22.47 o 
  -2   6  15       22.85       49.62     16.84 o 
  -1   6  15       23.14       25.08     14.83 o 
   0   6  15       16.23       38.83     29.06 o 
   1   6  15       37.88       47.58     31.01 o 
   2   6  15        0.21       -8.16     31.35 o 
   3   6  15       19.12      -13.71     42.71 o 
  -5   7  15       48.64       79.29     40.03 o 
  -4   7  15       11.93        5.63     30.02 o 
  -3   7  15        1.27      -21.85     21.85 o 
  -2   7  15       96.66      120.74     24.61 o 
  -1   7  15        2.75       18.87     17.06 o 
   0   7  15      234.60      211.93     40.46 o 
   1   7  15        0.37      -13.33     29.85 o 
   2   7  15        4.34       13.11     34.02 o 
   3   7  15        0.26        5.98     54.86 o 
  -4   8  15        8.79       -4.65     30.15 o 
  -3   8  15      127.47      123.52     28.49 o 
  -2   8  15        0.13        2.39     33.88 o 
  -1   8  15       13.02       51.72     17.10 o 
   0   8  15       10.63        0.54     31.40 o 
   1   8  15        5.77       21.75     37.06 o 
   2   8  15        7.96        7.82     34.00 o 
   3   8  15       10.27       59.13     37.07 o 
  -4   9  15        6.52      -22.89     32.99 o 
  -3   9  15        2.23       -8.36     18.92 o 
  -2   9  15      121.19      115.55     44.39 o 
  -1   9  15       45.41       50.09     32.76 o 
   0   9  15       33.26       62.59     28.36 o 
   1   9  15        2.79       16.14    100.20 o 
   2   9  15        0.67        5.60     92.67 o 
  -3  10  15       21.09       49.41     24.48 o 
  -2  10  15       30.21        3.21     49.38 o 
  -1  10  15       83.31       80.08     36.50 o 
   0  10  15       35.77       53.04     29.75 o 
   1  10  15        6.02       34.52     38.60 o 
   2  10  15      106.64       31.91     47.90 o 
  -2  11  15       22.58       54.60     22.15 o 
  -1  11  15       33.83       98.75     38.77 o 
   0  11  15       10.85       43.09     32.23 o 
   1  11  15        0.53      -16.64     47.88 o 
  -6   0  16       48.66       82.57     51.86 o 
  -5   0  16        7.67       82.72     37.64 o 
  -4   0  16        0.02      -13.71     55.07 o 
  -3   0  16       91.56      211.46     47.94 o 
  -2   0  16       21.16       52.18     67.76 o 
  -1   0  16       52.55       65.28     68.43 o 
   0   0  16        7.70       30.24     59.62 o 
   1   0  16      119.28       62.05     67.99 o 
   2   0  16       16.00       60.61     60.76 o 
   3   0  16      111.46       85.03     78.44 o 
   4   0  16        0.48       66.25     74.73 o 
  -6   1  16      119.82      119.17     82.06 o 
  -5   1  16       15.80       77.29     30.62 o 
  -4   1  16       11.96       -3.26     27.75 o 
  -3   1  16        0.20      -11.20     26.67 o 
  -2   1  16      106.99      108.87     51.56 o 
  -1   1  16       11.30      -16.90     42.97 o 
   0   1  16      169.89      114.96     55.80 o 
   1   1  16        6.72       16.12     41.78 o 
   2   1  16       54.28      -10.98     51.63 o 
   3   1  16       12.83       47.07     47.54 o 
   4   1  16       14.92      100.37     53.57 o 
  -5   2  16        4.76       -0.69     47.71 o 
  -4   2  16        0.04      -20.69     20.69 o 
  -3   2  16       48.97       67.19     35.86 o 
  -2   2  16       33.08       37.20     47.34 o 
  -1   2  16        0.67       29.57     42.08 o 
   0   2  16        4.99        9.18     61.80 o 
   1   2  16       64.76       35.26     47.94 o 
   2   2  16       58.35       44.35     46.23 o 
   3   2  16       62.08       64.11     52.58 o 
   4   2  16       40.95       82.22     96.62 o 
  -5   3  16       93.84      157.93     41.12 o 
  -4   3  16       41.91       47.25     38.66 o 
  -3   3  16        0.15      -23.47     23.47 o 
  -2   3  16        5.84       -6.02     23.65 o 
  -1   3  16       14.51      -24.02     39.32 o 
   0   3  16       54.86       78.01     45.14 o 
   1   3  16       16.39       -0.24     38.28 o 
   2   3  16       12.06       48.78     44.16 o 
   3   3  16       29.69        0.54    104.55 o 
  -5   4  16        0.00       -2.66     28.63 o 
  -4   4  16      190.04      128.77     45.83 o 
  -3   4  16        0.68        0.42     30.22 o 
  -2   4  16      143.28      191.60     38.50 o 
  -1   4  16        7.80        8.46     40.88 o 
   0   4  16       12.38       28.53     47.72 o 
   1   4  16       14.65       18.41     29.83 o 
   2   4  16       66.74       79.72     48.40 o 
   3   4  16       14.18       -8.93     47.10 o 
  -5   5  16       13.00      -44.27     44.27 o 
  -4   5  16       63.49       12.60     27.42 o 
  -3   5  16       22.27       16.49     50.39 o 
  -2   5  16        7.39      -10.62     52.53 o 
  -1   5  16       41.76      142.41     34.53 o 
   0   5  16        0.17      -22.78     48.05 o 
   1   5  16       17.59       19.74     37.73 o 
   2   5  16        0.19       -8.55     34.50 o 
   3   5  16        8.11      -11.09     46.89 o 
  -5   6  16        1.97       22.51     38.36 o 
  -4   6  16      148.77      123.33     32.24 o 
  -3   6  16        0.21       -3.18     26.53 o 
  -2   6  16       57.47       78.97     22.26 o 
  -1   6  16        0.17       -9.19     16.16 o 
   0   6  16       87.57      118.96     39.39 o 
   1   6  16       10.40       33.16     32.25 o 
   2   6  16        6.56      -15.79     33.32 o 
   3   6  16        3.88      -24.74     37.56 o 
  -4   7  16        5.87       35.67     35.30 o 
  -3   7  16       11.74       30.92     27.64 o 
  -2   7  16        7.33       53.37     23.08 o 
  -1   7  16       55.25       44.56     21.60 o 
   0   7  16       15.35       18.73     44.52 o 
   1   7  16        0.01      -32.63     32.63 o 
   2   7  16        1.15      -14.10     34.01 o 
  -4   8  16       11.24       -7.38     33.89 o 
  -3   8  16       41.70       24.65     58.69 o 
  -2   8  16       18.23        5.09     18.69 o 
  -1   8  16       12.61       27.44     20.17 o 
   0   8  16       31.83       47.09     48.74 o 
   1   8  16        1.09      -22.01     41.10 o 
   2   8  16        1.24      -23.49     37.83 o 
  -3   9  16        0.23        3.71     20.22 o 
  -2   9  16       49.43       60.39     23.42 o 
  -1   9  16        0.90      -33.26     33.26 o 
   0   9  16       71.29       52.51     42.59 o 
   1   9  16        3.58       81.80     56.67 o 
  -2  10  16       19.78      -20.43     20.43 o 
  -1  10  16       40.12       84.95     30.51 o 
   0  10  16        0.03       23.84     39.03 o 
  -5   1  17       85.10      122.67     32.91 o 
  -4   1  17        4.43       19.44     37.77 o 
  -3   1  17        9.84       -6.88     41.01 o 
  -2   1  17        0.09      -38.21     38.21 o 
  -1   1  17        3.41       74.62     44.75 o 
   0   1  17        0.21       52.97     48.39 o 
   1   1  17        0.01      -26.17     48.89 o 
   2   1  17        2.69      -49.90     49.90 o 
   3   1  17        4.35       -4.16    142.68 o 
  -5   2  17       45.85       68.22     36.79 o 
  -4   2  17       25.31        0.14     31.45 o 
  -3   2  17       32.23      -37.48     44.38 o 
  -2   2  17      148.09       58.00     48.17 o 
  -1   2  17       22.55       45.85     48.21 o 
   0   2  17       37.57       26.46     55.84 o 
   1   2  17        2.92       52.44     48.79 o 
   2   2  17        6.19       30.30     44.03 o 
   3   2  17        0.31       54.45     50.57 o 
  -5   3  17       95.69      130.57     60.76 o 
  -4   3  17        0.15       56.27     33.93 o 
  -3   3  17       39.43      -30.50     30.50 o 
  -2   3  17        1.03       28.09     44.94 o 
  -1   3  17       17.48       31.33     42.45 o 
   0   3  17        1.12      -29.43     43.53 o 
   1   3  17        8.80      -10.84     42.77 o 
   2   3  17        0.62       41.86     51.87 o 
   3   3  17        0.08      -48.42     49.57 o 
  -5   4  17        5.92      -10.45     45.71 o 
  -4   4  17       14.68        7.19     34.52 o 
  -3   4  17        6.69      -24.97     37.19 o 
  -2   4  17      103.55      129.55     52.28 o 
  -1   4  17        1.10       -3.64     41.91 o 
   0   4  17       27.44       41.13     45.38 o 
   1   4  17        0.00      -29.78     73.71 o 
   2   4  17        1.57      -44.01     44.01 o 
   3   4  17        7.31      -37.05    101.60 o 
  -4   5  17       22.17       71.51     51.61 o 
  -3   5  17        5.33      -64.63     64.63 o 
  -2   5  17        8.47        9.94     59.19 o 
  -1   5  17        1.08      -69.09     83.12 o 
   0   5  17       31.17       61.30     60.36 o 
   1   5  17        1.85      -45.31     45.31 o 
   2   5  17       35.45      122.30     52.44 o 
  -4   6  17        0.97       26.94     36.97 o 
  -3   6  17       31.69      135.50     30.48 o 
  -2   6  17        1.13       38.28     28.40 o 
  -1   6  17       56.22       58.31     48.51 o 
   0   6  17        0.26      -31.15     33.34 o 
   1   6  17        0.03      -31.46     33.52 o 
   2   6  17        1.93        0.17     38.18 o 
  -3   7  17        4.92      -29.04     29.04 o 
  -2   7  17        0.15        1.24     24.87 o 
  -1   7  17        0.05      -21.35     40.86 o 
   0   7  17       50.90       26.22     42.38 o 
   1   7  17        1.69      -14.72     35.46 o 
  -3   8  17       29.58        6.02     40.28 o 
  -2   8  17        5.63       -5.80     29.14 o 
  -1   8  17       12.91       -1.64     20.76 o 
   0   8  17        0.23       59.23     43.73 o 
   1   8  17        5.31       25.95     43.24 o 
  -2   9  17        2.90        2.88     22.53 o 
  -1   9  17        1.58      -28.68     28.68 o 
   0   9  17       91.16       84.10     56.39 o 
  -4   0  18        7.96       64.15     70.53 o 
  -3   0  18       70.07      -16.91     68.73 o 
  -2   0  18        3.55        6.80     62.80 o 
  -1   0  18      222.10      228.59    107.98 o 
   0   0  18        1.76      100.05     67.44 o 
   1   0  18      105.00      255.49     97.68 o 
   2   0  18       18.00      110.40     81.11 o 
  -4   1  18      115.40      139.98     74.84 o 
  -3   1  18       15.66       39.15     56.56 o 
  -2   1  18       20.81      -43.31     43.31 o 
  -1   1  18        0.01      -44.58     44.58 o 
   0   1  18       37.10      -50.84     50.84 o 
   1   1  18       23.37       33.11     50.88 o 
   2   1  18      146.33      177.63     69.81 o 
  -4   2  18        1.99      -28.50     36.56 o 
  -3   2  18       18.82      -37.97     98.39 o 
  -2   2  18       88.07        1.51     75.81 o 
  -1   2  18      160.54      141.15     61.38 o 
   0   2  18       31.38       61.93     47.53 o 
   1   2  18       46.67      132.67     53.14 o 
   2   2  18        2.58       34.74     48.46 o 
  -4   3  18       11.50        8.51     84.68 o 
  -3   3  18       56.93      -27.50     47.58 o 
  -2   3  18        6.91      -26.40     44.50 o 
  -1   3  18        8.30       13.76     55.51 o 
   0   3  18        0.38       35.06     47.10 o 
   1   3  18       39.80       39.55     45.28 o 
   2   3  18        1.64      -20.94     46.53 o 
  -4   4  18       22.14       29.32     53.88 o 
  -3   4  18        7.36       96.26     69.47 o 
  -2   4  18      180.30      192.94     55.94 o 
  -1   4  18        5.35      -79.52     98.08 o 
   0   4  18      148.57      103.55     57.05 o 
   1   4  18        0.00       11.84     47.32 o 
   2   4  18       24.66      171.91     58.69 o 
  -3   5  18       64.54       72.55     39.60 o 
  -2   5  18        1.89      -62.31     62.31 o 
  -1   5  18        0.03      -13.37     63.71 o 
   0   5  18        7.45        6.30    103.28 o 
   1   5  18        8.51       29.84     82.41 o 
  -3   6  18        1.88        9.78     36.55 o 
  -2   6  18       10.08       37.22     71.63 o 
  -1   6  18        6.89        4.24     65.47 o 
   0   6  18       76.03       39.61     62.33 o 
   1   6  18        0.08      -40.20     48.53 o 
  -2   7  18        1.13       33.69     90.62 o 
  -1   7  18        2.51       22.65     43.92 o 
   0   7  18       10.80       62.53     47.08 o 
  -3   1  19        0.01        0.80     50.42 o 
  -2   1  19        0.11       62.58     48.15 o 
  -1   1  19       10.89      -45.80     48.54 o 
   0   1  19        0.04       29.24     55.81 o 
   1   1  19        0.60       27.43     50.26 o 
  -3   2  19        3.83       59.84     51.18 o 
  -2   2  19       75.83       67.29     48.71 o 
  -1   2  19        1.44       36.17     50.51 o 
   0   2  19       35.53       69.82     55.37 o 
   1   2  19        3.30      -48.84    104.20 o 
  -3   3  19        6.08       54.13     81.21 o 
  -2   3  19        2.14      -48.74     48.74 o 
  -1   3  19       20.49       83.24     81.71 o 
   0   3  19        0.59       38.41     52.21 o 
   1   3  19        0.31      -48.46     48.46 o 
  -3   4  19        0.23       92.36     74.56 o 
  -2   4  19        7.83      182.60     78.22 o 
  -1   4  19        7.25      -44.60     48.99 o 
   0   4  19       24.04       54.96     51.44 o 
  -2   5  19        0.17       47.32     71.32 o 
  -1   5  19        0.03       49.10     70.96 o 
   0   5  19        2.80      -26.18    143.36 o 
  -1   0  20       15.49      -29.82     75.68 o 
  -1   1  20        9.60       45.36     54.33 o 
                                                 
